# Supplementary material for: A revision of Lycinella Gorham, 1884 with the description of six new species (Coleoptera, Lycidae, Calopterini)
Source: Zookeys. 2018 Oct 23;(792):69–89. doi: 10.3897/zookeys.792.28034 (PMC6207639; doi:10.3897/zookeys.792.28034)
Supplement: XML Treatment for Ceratoprion humerale [file zookeys.792.28034-treatment1.xml]

<!DOCTYPE tp:taxon-treatment
  PUBLIC "-//TaxonX//DTD Taxonomic Treatment Publishing DTD v0 20100105//EN" "tax-treatment-NSO.dtd">
<tp:taxon-treatment xmlns:tp="http://www.plazi.org/taxpub"><tp:treatment-meta><kwd-group><label>Taxon classification</label><kwd><named-content xmlns:xlink="http://www.w3.org/1999/xlink" content-type="kingdom">Animalia</named-content></kwd><kwd><named-content xmlns:xlink="http://www.w3.org/1999/xlink" content-type="order">Coleoptera</named-content></kwd><kwd><named-content xmlns:xlink="http://www.w3.org/1999/xlink" content-type="family">Lycidae</named-content></kwd></kwd-group><mixed-citation publication-type="journal"><person-group><name><surname>Ferreira</surname><given-names>Vinicius S.</given-names></name><name><surname>Ivie</surname><given-names>Michael A.</given-names></name></person-group><article-title>A revision of <italic><tp:taxon-name><tp:taxon-name-part taxon-name-part-type="genus" reg="Lycinella">Lycinella</tp:taxon-name-part></tp:taxon-name></italic> Gorham, 1884 with the description of six new species (<tp:taxon-name><tp:taxon-name-part taxon-name-part-type="genus" reg="Coleoptera">Coleoptera</tp:taxon-name-part></tp:taxon-name>, <tp:taxon-name><tp:taxon-name-part taxon-name-part-type="genus" reg="Lycidae">Lycidae</tp:taxon-name-part></tp:taxon-name>, <tp:taxon-name><tp:taxon-name-part taxon-name-part-type="tribe">Calopterini</tp:taxon-name-part></tp:taxon-name>)</article-title><source>Zookeys</source><day>23</day><month>10</month><year>2018</year><volume>2018</volume><issue>792</issue><fpage>69</fpage><lpage>89</lpage><pub-id pub-id-type="doi">10.3897/zookeys.792.28034</pub-id></mixed-citation></tp:treatment-meta><tp:nomenclature><tp:taxon-name>
            <tp:taxon-name-part taxon-name-part-type="genus" reg="Ceratoprion">Ceratoprion</tp:taxon-name-part>
            <tp:taxon-name-part taxon-name-part-type="species" reg="humerale">humerale</tp:taxon-name-part>
          </tp:taxon-name><tp:taxon-authority>(Pic, 1933)</tp:taxon-authority><tp:taxon-status xmlns:xlink="http://www.w3.org/1999/xlink" xlink:type="simple">comb. n.</tp:taxon-status><xref ref-type="fig" rid="F2">Figure 10</xref><tp:nomenclature-citation-list><tp:nomenclature-citation><tp:taxon-name>
                <tp:taxon-name-part taxon-name-part-type="genus" reg="Lycinella">Lycinella</tp:taxon-name-part>
                <tp:taxon-name-part taxon-name-part-type="species" reg="humeralis">humeralis</tp:taxon-name-part>
              </tp:taxon-name><comment>Pic, 1933: 109; <xref ref-type="bibr" rid="B20">Kleine 1933</xref>: 34; <xref ref-type="bibr" rid="B3">Blackwelder 1945</xref>: 348; <xref ref-type="bibr" rid="B23">Mroczkowski 1959</xref>: 35. <xref ref-type="bibr" rid="B4">Bocák and Bocáková 1990</xref>: 667.</comment></tp:nomenclature-citation></tp:nomenclature-citation-list></tp:nomenclature><tp:treatment-sec sec-type="type material" id="SECID0ESNAC"><title>Type material examined (1).</title><p>Lectotype (hereby designated to preserve stability of nomenclature, in accordance with <xref ref-type="bibr" rid="B15">ICZN 1999</xref>, Art. 74.7): Costa Rica; F Nevermann; I.II.26/ Hamburgfarm; Reventazon; Ebene Limon/ Gebuseh [illegible]/ 33/ dejie [illegible]/ <tp:taxon-name><tp:taxon-name-part taxon-name-part-type="genus" reg="Lycinella">Lycinella</tp:taxon-name-part></tp:taxon-name>; sp. det. K.G. Blair/ <tp:taxon-name><tp:taxon-name-part taxon-name-part-type="genus" reg="Lycinella">Lycinella</tp:taxon-name-part></tp:taxon-name>; <tp:taxon-name><tp:taxon-name-part taxon-name-part-type="genus" reg="Lycinella"/><tp:taxon-name-part taxon-name-part-type="species" reg="humeralis">humeralis</tp:taxon-name-part></tp:taxon-name>; n.n/ Typus [in a red label]/ Inst. Zool. O.A.N. Warszawa; Cotypus; Nr. 544[in a red label]/ MIZ PAN; Warszawa; 12 1945 194/ <tp:taxon-name><tp:taxon-name-part taxon-name-part-type="genus" reg="Lycinella">Lycinella</tp:taxon-name-part><tp:taxon-name-part taxon-name-part-type="species" reg="humeralis">humeralis</tp:taxon-name-part></tp:taxon-name> Pic, 1921; det V.S. Ferreira 2018 [<named-content xmlns:xlink="http://www.w3.org/1999/xlink" content-type="dwc:institutional_code" xlink:type="simple">MZPW</named-content>].</p></tp:treatment-sec><tp:treatment-sec sec-type="remarks" id="SECID0EAPAC"><title>Remarks.</title><p>Pic (1933: 109) stated that <italic><tp:taxon-name><tp:taxon-name-part taxon-name-part-type="genus" reg="Lycinella">L.</tp:taxon-name-part><tp:taxon-name-part taxon-name-part-type="species" reg="humeralis">humeralis</tp:taxon-name-part></tp:taxon-name></italic> is close to <italic><tp:taxon-name><tp:taxon-name-part taxon-name-part-type="genus" reg="Lycinella">L.</tp:taxon-name-part><tp:taxon-name-part taxon-name-part-type="species" reg="parvula">parvula</tp:taxon-name-part></tp:taxon-name></italic>, but clearly differing from the latter by the longer antennae, the last antennal flagellomere in part testaceous, by the humeral portion of the elytron largely testaceous and the legs partly testaceous. Pic’s specimen lacks the diagnostic characters of <italic><tp:taxon-name><tp:taxon-name-part taxon-name-part-type="genus" reg="Lycinella">Lycinella</tp:taxon-name-part></tp:taxon-name></italic> and possesses the characters of <italic><tp:taxon-name><tp:taxon-name-part taxon-name-part-type="genus" reg="Ceratoprion">Ceratoprion</tp:taxon-name-part></tp:taxon-name></italic>: serrate antennae, reduced mandibles and strong reticulation in the elytra.</p></tp:treatment-sec><tp:treatment-sec><!--Section generated to contain objects referenced in tp:taxon-treatment.--><fig id="F2" position="float" orientation="portrait"><label>Figures 10–12.</label><caption><p><bold>10)</bold> Dorsal habitus of <italic><tp:taxon-name><tp:taxon-name-part taxon-name-part-type="genus" reg="Lycinella">Lycinella</tp:taxon-name-part><tp:taxon-name-part taxon-name-part-type="species" reg="humeralis">humeralis</tp:taxon-name-part></tp:taxon-name></italic>. <bold>11</bold> Pronotum and pronotal stemmata of <italic><tp:taxon-name><tp:taxon-name-part taxon-name-part-type="genus" reg="Lycinella">L.</tp:taxon-name-part><tp:taxon-name-part taxon-name-part-type="species" reg="parvula">parvula</tp:taxon-name-part></tp:taxon-name></italic><bold>12</bold> Stemmata in pro- and mesocoxae of <italic><tp:taxon-name><tp:taxon-name-part taxon-name-part-type="genus" reg="Lycinella">L.</tp:taxon-name-part><tp:taxon-name-part taxon-name-part-type="species" reg="pugliesae">pugliesae</tp:taxon-name-part></tp:taxon-name></italic>.</p></caption><graphic xmlns:xlink="http://www.w3.org/1999/xlink" xlink:href="zookeys-792-069-g002.jpg" position="float" orientation="portrait" xlink:type="simple" id="oo_237362.jpg"/></fig></tp:treatment-sec><ref-list><ref id="B20"><mixed-citation xmlns:xlink="http://www.w3.org/1999/xlink" xlink:type="simple"><person-group><name name-style="western"><surname>Kleine</surname><given-names>R</given-names></name></person-group> (<year>1933</year>) <source><tp:taxon-name><tp:taxon-name-part taxon-name-part-type="genus">Lycidae</tp:taxon-name-part></tp:taxon-name> Pars 128.</source><publisher-name>In: Junk W</publisher-name>, <publisher-loc>Schenkling S (Eds) Coleopterorum Catalogueus auspiciis et auxilio, Berlin</publisher-loc>, <size units="page">145 pp</size>.</mixed-citation></ref><ref id="B3"><mixed-citation xmlns:xlink="http://www.w3.org/1999/xlink" xlink:type="simple"><person-group><name name-style="western"><surname>Blackwelder</surname><given-names>RE</given-names></name></person-group> (<year>1945</year>) <article-title>Checklist of the coleopterous insects of Mexico, Central America, the West Indies and South America.</article-title><source>Bulletin of the United States National Museum</source><volume>185</volume>(<issue>1–6</issue>): <fpage>1</fpage>–<lpage>925</lpage>. <ext-link xlink:type="simple" ext-link-type="doi" xlink:href="10.5479/si.03629236.185.3">https://doi.org/10.5479/si.03629236.185.3</ext-link></mixed-citation></ref><ref id="B23"><mixed-citation xmlns:xlink="http://www.w3.org/1999/xlink" xlink:type="simple"><person-group><name name-style="western"><surname>Mroczkowski</surname><given-names>M</given-names></name></person-group> (<year>1959</year>) <article-title>List of type specimens in the collection of Institute of Zoology of the Polish Academy of Sciences in Warszawa. II. <tp:taxon-name><tp:taxon-name-part taxon-name-part-type="genus">Lycidae</tp:taxon-name-part></tp:taxon-name> (<tp:taxon-name><tp:taxon-name-part taxon-name-part-type="genus">Coleoptera</tp:taxon-name-part></tp:taxon-name>).</article-title><source>Annales Zoologici XVIII,</source><volume>2</volume>: <fpage>11</fpage>–<lpage>63</lpage>.</mixed-citation></ref><ref id="B4"><mixed-citation xmlns:xlink="http://www.w3.org/1999/xlink" xlink:type="simple"><person-group><name name-style="western"><surname>Bocák</surname><given-names>L</given-names></name><name name-style="western"><surname>Bocáková</surname><given-names>M</given-names></name></person-group> (<year>1990</year>) <article-title>Revision of the suprageneric classification of the family <tp:taxon-name><tp:taxon-name-part taxon-name-part-type="genus">Lycidae</tp:taxon-name-part></tp:taxon-name> (<tp:taxon-name><tp:taxon-name-part taxon-name-part-type="genus">Coleoptera</tp:taxon-name-part></tp:taxon-name>).</article-title><source>Polskie Pismo Entomologiczne</source><volume>59</volume>: <fpage>623</fpage>–<lpage>676</lpage>.</mixed-citation></ref><ref id="B15"><mixed-citation xmlns:xlink="http://www.w3.org/1999/xlink" xlink:type="simple"><institution xlink:type="simple">ICZN</institution> [International Commission on Zoological Nomenclature] (<year>1999</year>) International code of zoological nomenclature. Fourth Edition. London: The International Trust for Zoological Nomenclature.</mixed-citation></ref></ref-list></tp:taxon-treatment>
