# Supplementary material for: A revision of Lycinella Gorham, 1884 with the description of six new species (Coleoptera, Lycidae, Calopterini)
Source: Zookeys. 2018 Oct 23;(792):69–89. doi: 10.3897/zookeys.792.28034 (PMC6207639; doi:10.3897/zookeys.792.28034)
Supplement: XML Treatment for Lycinella [file zookeys.792.28034-treatment2.xml]

<!DOCTYPE tp:taxon-treatment
  PUBLIC "-//TaxonX//DTD Taxonomic Treatment Publishing DTD v0 20100105//EN" "tax-treatment-NSO.dtd">
<tp:taxon-treatment xmlns:tp="http://www.plazi.org/taxpub"><tp:treatment-meta><kwd-group><label>Taxon classification</label><kwd><named-content xmlns:xlink="http://www.w3.org/1999/xlink" content-type="kingdom">Animalia</named-content></kwd><kwd><named-content xmlns:xlink="http://www.w3.org/1999/xlink" content-type="order">Coleoptera</named-content></kwd><kwd><named-content xmlns:xlink="http://www.w3.org/1999/xlink" content-type="family">Lycidae</named-content></kwd></kwd-group><mixed-citation publication-type="journal"><person-group><name><surname>Ferreira</surname><given-names>Vinicius S.</given-names></name><name><surname>Ivie</surname><given-names>Michael A.</given-names></name></person-group><article-title>A revision of <italic><tp:taxon-name><tp:taxon-name-part taxon-name-part-type="genus" reg="Lycinella">Lycinella</tp:taxon-name-part></tp:taxon-name></italic> Gorham, 1884 with the description of six new species (<tp:taxon-name><tp:taxon-name-part taxon-name-part-type="genus" reg="Coleoptera">Coleoptera</tp:taxon-name-part></tp:taxon-name>, <tp:taxon-name><tp:taxon-name-part taxon-name-part-type="genus" reg="Lycidae">Lycidae</tp:taxon-name-part></tp:taxon-name>, <tp:taxon-name><tp:taxon-name-part taxon-name-part-type="tribe">Calopterini</tp:taxon-name-part></tp:taxon-name>)</article-title><source>Zookeys</source><day>23</day><month>10</month><year>2018</year><volume>2018</volume><issue>792</issue><fpage>69</fpage><lpage>89</lpage><pub-id pub-id-type="doi">10.3897/zookeys.792.28034</pub-id></mixed-citation></tp:treatment-meta><tp:nomenclature><label>Genus</label><tp:taxon-name>
            <tp:taxon-name-part taxon-name-part-type="genus" reg="Lycinella">Lycinella</tp:taxon-name-part>
          </tp:taxon-name><tp:taxon-authority>Gorham, 1884</tp:taxon-authority><tp:nomenclature-citation-list><tp:nomenclature-citation><tp:taxon-name>
                <tp:taxon-name-part taxon-name-part-type="genus" reg="Lycinella">Lycinella</tp:taxon-name-part>
              </tp:taxon-name><comment>Gorham, 1884: 248; <xref ref-type="bibr" rid="B2">Bertkau 1886</xref>: 290; <xref ref-type="bibr" rid="B8">Bourgeois 1891</xref>: 344; <xref ref-type="bibr" rid="B24">Pic 1921</xref>: 21; <xref ref-type="bibr" rid="B20">Kleine 1933</xref>: 34; <xref ref-type="bibr" rid="B3">Blackwelder 1945</xref>: 348; <xref ref-type="bibr" rid="B6">Bocáková 2003</xref>: 212, 230; <xref ref-type="bibr" rid="B7">Bocáková 2005</xref>: 445; <xref ref-type="bibr" rid="B5">Bocák and Bocáková 2008</xref>: 713.</comment></tp:nomenclature-citation></tp:nomenclature-citation-list></tp:nomenclature><tp:treatment-sec sec-type="type species" id="SECID0EWCAE"><title>Type species.</title><p><italic><tp:taxon-name><tp:taxon-name-part taxon-name-part-type="genus" reg="Lycinella">Lycinella</tp:taxon-name-part><tp:taxon-name-part taxon-name-part-type="species" reg="opaca">opaca</tp:taxon-name-part></tp:taxon-name></italic> Gorham, 1884 (subsequent designation by <xref ref-type="bibr" rid="B8">Bourgeois 1891</xref>: 345)</p></tp:treatment-sec><tp:treatment-sec sec-type="Differential diagnosis" id="SECID0ELDAE"><title>Differential diagnosis.</title><p><italic><tp:taxon-name><tp:taxon-name-part taxon-name-part-type="genus" reg="Lycinella">Lycinella</tp:taxon-name-part></tp:taxon-name></italic> can be easily identified among other <tp:taxon-name>Leptolycini</tp:taxon-name> and <tp:taxon-name><tp:taxon-name-part taxon-name-part-type="tribe">Calopterini</tp:taxon-name-part></tp:taxon-name> by the subserrate antennae (Figs <xref ref-type="fig" rid="F3">13–20</xref>) with antennomere III longer than II but much shorter than IV, the relatively long and strongly hooked mandibles (Figure <xref ref-type="fig" rid="F3">22</xref>), the normal maxillary palps (Figure <xref ref-type="fig" rid="F3">23</xref>) and by the presence of eight discal stemmata on the pronotum (Figure <xref ref-type="fig" rid="F2">11</xref>) and stemmata on the pro- and mesocoxae (Figure <xref ref-type="fig" rid="F2">12</xref>).</p></tp:treatment-sec><tp:treatment-sec sec-type="description" id="SECID0EUEAE"><title>Description.</title><p>General dorsal coloration dark brown to black, with pronotum black, yellow-brown or yellow in some species bearing dark macula in discal portion or with complete longitudinal medial region (Figs <xref ref-type="fig" rid="F1">1–9</xref>). Body densely setose, dorsal pubescence long and erect, remainder of body with fine yellow pubescence throughout (Figs <xref ref-type="fig" rid="F1">1–9</xref>).</p><fig id="F1" position="float" orientation="portrait"><label>Figures 1–9.</label><caption><p>Dorsal habitus of <italic><tp:taxon-name><tp:taxon-name-part taxon-name-part-type="genus" reg="Lycinella">Lycinella</tp:taxon-name-part></tp:taxon-name></italic>. <bold>1</bold><italic><tp:taxon-name><tp:taxon-name-part taxon-name-part-type="genus" reg="Lycinella">L.</tp:taxon-name-part><tp:taxon-name-part taxon-name-part-type="species" reg="opaca">opaca</tp:taxon-name-part></tp:taxon-name></italic> Gorham, 1884 (lectotype) <bold>2</bold><italic><tp:taxon-name><tp:taxon-name-part taxon-name-part-type="genus" reg="Lycinella">L.</tp:taxon-name-part><tp:taxon-name-part taxon-name-part-type="species" reg="parvula">parvula</tp:taxon-name-part></tp:taxon-name></italic> Gorham, 1884 (lectotype) <bold>3</bold><italic><tp:taxon-name><tp:taxon-name-part taxon-name-part-type="genus" reg="Lycinella">L.</tp:taxon-name-part><tp:taxon-name-part taxon-name-part-type="species" reg="parvula">parvula</tp:taxon-name-part></tp:taxon-name></italic><bold>4</bold><italic><tp:taxon-name><tp:taxon-name-part taxon-name-part-type="genus" reg="Lycinella">L.</tp:taxon-name-part><tp:taxon-name-part taxon-name-part-type="species" reg="adamantis">adamantis</tp:taxon-name-part></tp:taxon-name></italic><bold>5</bold><italic><tp:taxon-name><tp:taxon-name-part taxon-name-part-type="genus" reg="Lycinella">L.</tp:taxon-name-part><tp:taxon-name-part taxon-name-part-type="species" reg="hansoni">hansoni</tp:taxon-name-part></tp:taxon-name></italic><bold>6</bold><italic><tp:taxon-name><tp:taxon-name-part taxon-name-part-type="genus" reg="Lycinella">L.</tp:taxon-name-part><tp:taxon-name-part taxon-name-part-type="species" reg="milleri">milleri</tp:taxon-name-part></tp:taxon-name></italic><bold>7</bold><italic><tp:taxon-name><tp:taxon-name-part taxon-name-part-type="genus" reg="Lycinella">L.</tp:taxon-name-part><tp:taxon-name-part taxon-name-part-type="species" reg="cidaoi">cidaoi</tp:taxon-name-part></tp:taxon-name></italic><bold>8</bold><italic><tp:taxon-name><tp:taxon-name-part taxon-name-part-type="genus" reg="Lycinella">L.</tp:taxon-name-part><tp:taxon-name-part taxon-name-part-type="species" reg="marshalli">marshalli</tp:taxon-name-part></tp:taxon-name></italic><bold>9</bold><italic><tp:taxon-name><tp:taxon-name-part taxon-name-part-type="genus" reg="Lycinella">L.</tp:taxon-name-part><tp:taxon-name-part taxon-name-part-type="species" reg="pugliesae">pugliesae</tp:taxon-name-part></tp:taxon-name></italic>.</p></caption><graphic xmlns:xlink="http://www.w3.org/1999/xlink" xlink:href="zookeys-792-069-g001.jpg" position="float" orientation="portrait" xlink:type="simple" id="oo_237361.jpg"/></fig><p>Head as long as wide, widest behind eyes, posteriorly partially covered by pronotum, hypognathous. Eyes hemispherical, projecting anterolaterally when viewed dorsally; coarsely granulate. Mouthparts: Maxillary palp four-segmented, with last palpomere acuminate, densely setose (Figure <xref ref-type="fig" rid="F3">23</xref>). Labial palp 3-segmented, palpomeres I and II subequal in length, palpomere III elongate and cylindrical, acuminate, densely setose (Figure <xref ref-type="fig" rid="F3">23</xref>). Mandibles moderately enlarged to elongate, strongly hooked apically (Figure <xref ref-type="fig" rid="F3">22</xref>). Posterior margin of epistoma emarginate, labrum wider than long or longer than wide, setose (Fig. <xref ref-type="fig" rid="F3">21</xref>). Antennae inserted on gibbous prominence; subserrate to filiform; 11-segmented, with sparse short bristle-like setae on apices of antennomeres; reaching middle of elytra; scape conical to subconical, antennomere III approx. 1.5× longer than II, much shorter than IV; flagellomeres decreasing in length towards apex.</p><p>Prothorax: pronotum wider than long, trapezoidal; margins prominent; anterior angles round, posterior angles acute or moderately rounded; longitudinal carina in anterior portion of pronotum strongly to hardly visible, bifurcate posteriorly (Figs <xref ref-type="fig" rid="F1">1–9</xref>); eight pronotal stemmata located on edges of pronotum (Figs <xref ref-type="fig" rid="F1">1–9</xref>, <xref ref-type="fig" rid="F2">11</xref>). Hypomeron concave, hypomeral stemmata absent. Mesothorax: mesospiracles elongate, slightly protuberant (Figure <xref ref-type="fig" rid="F4">25</xref>). Prosternum V-shaped; posterior margin rounded to bifurcate and divergent; laterally reaching hypomeron (Figure <xref ref-type="fig" rid="F4">25</xref>). Mesoventrite trapezoidal, posteriorly reaching anterior margin of metaventrite, connected to mesanepisternum by additional segment, mesepimeron more densely pubescent than surrounding sclerites (Figure <xref ref-type="fig" rid="F4">25</xref>). Mesonotum (as represented by <italic><tp:taxon-name><tp:taxon-name-part taxon-name-part-type="genus" reg="Lycinella">L.</tp:taxon-name-part><tp:taxon-name-part taxon-name-part-type="species" reg="parvula">parvula</tp:taxon-name-part></tp:taxon-name></italic>) divided by scutellum into halves, posteriorly divergent (Figure <xref ref-type="fig" rid="F4">25</xref>); scutellum shortened, posteriorly bifurcate, of variable size (Figs <xref ref-type="fig" rid="F1">1–9</xref>; <xref ref-type="fig" rid="F4">26</xref>). Metathorax: metaventrite convex, posterolateral angles pronounced, acute; metadiscrimen complete; metanepisternum and metepimeron elongate (Figure <xref ref-type="fig" rid="F4">25–26</xref>), metendosternite (as represented by <italic><tp:taxon-name><tp:taxon-name-part taxon-name-part-type="genus" reg="Lycinella">L.</tp:taxon-name-part><tp:taxon-name-part taxon-name-part-type="species" reg="parvula">parvula</tp:taxon-name-part></tp:taxon-name></italic>) elongate, membranous, with strongly visible ventral longitudinal flange, furcal arms divergent (Figure <xref ref-type="fig" rid="F4">26</xref>). Elytra subparallel, 6–11 × longer than pronotum; reticulate, with four elytral costae more or less developed on each elytron (Figs <xref ref-type="fig" rid="F1">1–9</xref>). Membranous wings (as represented by <italic><tp:taxon-name><tp:taxon-name-part taxon-name-part-type="genus" reg="Lycinella">L.</tp:taxon-name-part><tp:taxon-name-part taxon-name-part-type="species" reg="parvula">parvula</tp:taxon-name-part></tp:taxon-name></italic>) well developed (Figure <xref ref-type="fig" rid="F4">28</xref>). Legs: slender, elongate; protrochanthin slender and exposed (Figure <xref ref-type="fig" rid="F4">27</xref>); trochanters tubular; femora and tibiae quite elongate, clavate, subequal in length (Figure <xref ref-type="fig" rid="F4">27</xref>); pro- and mesocoxae conical, moderately elongate, obliquely positioned, procoxae contiguous, some species with stemmata on each pro- and mesocoxae (Figure <xref ref-type="fig" rid="F2">12</xref>), metacoxae wider than long (Figure <xref ref-type="fig" rid="F4">25</xref>); tarsomeres 5-5-5, narrowed, tarsomere four not expanded laterally (Figure <xref ref-type="fig" rid="F4">27</xref>).</p><p>Abdomen of males with eight ventrites; male genitalia symmetrical; median lobe tapered apically to stout (Figs <xref ref-type="fig" rid="F5">29–36</xref>); parameres rounded apically (Figs <xref ref-type="fig" rid="F5">29–36</xref>); phallobase elongate to slightly shortened, with posterior margin rounded or irregular (Figs <xref ref-type="fig" rid="F5">29–36</xref>).</p></tp:treatment-sec><tp:treatment-sec sec-type="Females" id="SECID0EWNAE"><title>Females.</title><p>Unknown.</p><p>Length (pronotum + elytra): 3.1–4.8 mm. Width (across humeri): 0.8–1.1 mm.</p></tp:treatment-sec><tp:treatment-sec sec-type="distribution" id="SECID0E3NAE"><title>Distribution.</title><p><italic><tp:taxon-name><tp:taxon-name-part taxon-name-part-type="genus" reg="Lycinella">Lycinella</tp:taxon-name-part></tp:taxon-name></italic> is known to occur in Panama, Guatemala, and Costa Rica (Figure <xref ref-type="fig" rid="F6">37</xref>).</p></tp:treatment-sec><tp:treatment-sec sec-type="biology" id="SECID0ENOAE"><title>Biology and immature.</title><p>Females are unknown and presumably neotenic. Although information about the ecology and biology of <italic><tp:taxon-name><tp:taxon-name-part taxon-name-part-type="genus" reg="Lycinella">Lycinella</tp:taxon-name-part></tp:taxon-name></italic> is unknown we can infer from the fact they were virtually all taken in Malaise traps that males of <italic><tp:taxon-name><tp:taxon-name-part taxon-name-part-type="genus" reg="Lycinella">Lycinella</tp:taxon-name-part></tp:taxon-name></italic> species are flight active species.</p></tp:treatment-sec><tp:treatment-sec sec-type="Taxonomic placement of" id="SECID0EBPAE"><title>Taxonomic placement of <italic><tp:taxon-name><tp:taxon-name-part taxon-name-part-type="genus" reg="Lycinella">Lycinella</tp:taxon-name-part></tp:taxon-name></italic></title><p>The initial tribal placement of <italic><tp:taxon-name><tp:taxon-name-part taxon-name-part-type="genus" reg="Lycinella">Lycinella</tp:taxon-name-part></tp:taxon-name></italic> was difficult because it is among the genera that, like <italic><tp:taxon-name><tp:taxon-name-part taxon-name-part-type="genus" reg="Cephalolycus">Cephalolycus</tp:taxon-name-part></tp:taxon-name></italic> Pic, 1926 and <italic><tp:taxon-name><tp:taxon-name-part taxon-name-part-type="genus" reg="Aporrhipis">Aporrhipis</tp:taxon-name-part></tp:taxon-name></italic> Pascoe, 1887, shares features of both <tp:taxon-name><tp:taxon-name-part taxon-name-part-type="tribe">Calopterini</tp:taxon-name-part></tp:taxon-name> and <tp:taxon-name>Leptolycini</tp:taxon-name> (see <xref ref-type="bibr" rid="B22">Miller 1991</xref>; <xref ref-type="bibr" rid="B6">Bocáková 2003</xref>, <xref ref-type="bibr" rid="B7">2005</xref>; <xref ref-type="bibr" rid="B12">Ferreira and Ivie 2016</xref>; <xref ref-type="bibr" rid="B11">Ferreira et al. 2018</xref>). <xref ref-type="bibr" rid="B4">Bocák and Bocáková (1990)</xref> placed the genus in the <tp:taxon-name>Leptolycini</tp:taxon-name>, but based on examination of <italic><tp:taxon-name><tp:taxon-name-part taxon-name-part-type="genus" reg="Lycinella">Lycinella</tp:taxon-name-part><tp:taxon-name-part taxon-name-part-type="species" reg="humeralis">humeralis</tp:taxon-name-part></tp:taxon-name></italic>, here moved to the Leptolycine genus <italic><tp:taxon-name><tp:taxon-name-part taxon-name-part-type="genus" reg="Ceratoprion">Ceratoprion</tp:taxon-name-part></tp:taxon-name></italic>.</p><p>The subtribe <tp:taxon-name>Acroleptina</tp:taxon-name> (<tp:taxon-name><tp:taxon-name-part taxon-name-part-type="tribe">Calopterini</tp:taxon-name-part></tp:taxon-name>), where <italic><tp:taxon-name><tp:taxon-name-part taxon-name-part-type="genus" reg="Lycinella">Lycinella</tp:taxon-name-part></tp:taxon-name></italic> is currently placed, are suspected of having neotenous females (<xref ref-type="bibr" rid="B1">Barancikova et al. 2010</xref>), as do the known <tp:taxon-name>Leptolycini</tp:taxon-name> (<xref ref-type="bibr" rid="B22">Miller 1991</xref>, <xref ref-type="bibr" rid="B18">Kazantsev 2013</xref>, Ferreira and Ivie unpublished). Males of <italic><tp:taxon-name><tp:taxon-name-part taxon-name-part-type="genus" reg="Lycinella">Lycinella</tp:taxon-name-part></tp:taxon-name></italic> conform to the general morphology of the groups with known or suspected neotenous females.</p><p><xref ref-type="bibr" rid="B12">Ferreira and Ivie (2016)</xref> and <xref ref-type="bibr" rid="B11">Ferreira et al. (2018)</xref>, discuss the morphological delimitation between males of <tp:taxon-name><tp:taxon-name-part taxon-name-part-type="tribe">Calopterini</tp:taxon-name-part></tp:taxon-name> and <tp:taxon-name>Leptolycini</tp:taxon-name>, which is based on a weak tarsal character (<xref ref-type="bibr" rid="B22">Miller 1991</xref>, <xref ref-type="bibr" rid="B12">Ferreira and Ivie 2016</xref>), and placement of taxa such as <italic><tp:taxon-name><tp:taxon-name-part taxon-name-part-type="genus" reg="Cephalolycus">Cephalolycus</tp:taxon-name-part></tp:taxon-name></italic>, <italic><tp:taxon-name><tp:taxon-name-part taxon-name-part-type="genus" reg="Aporrhipis">Aporrhipis</tp:taxon-name-part></tp:taxon-name></italic> and <tp:taxon-name>Acroleptina</tp:taxon-name> (<xref ref-type="bibr" rid="B12">Ferreira and Ivie 2016</xref>, <xref ref-type="bibr" rid="B19">Kazantsev 2017</xref>) remains unclear. Although <italic><tp:taxon-name><tp:taxon-name-part taxon-name-part-type="genus" reg="Lycinella">Lycinella</tp:taxon-name-part></tp:taxon-name></italic> has the narrow tarsomere IV normally present in <tp:taxon-name>Leptolycini</tp:taxon-name>, <italic><tp:taxon-name><tp:taxon-name-part taxon-name-part-type="genus" reg="Lycinella">Lycinella</tp:taxon-name-part></tp:taxon-name></italic> lacks the reduced mouthparts found in all adult male <tp:taxon-name>Leptolycini</tp:taxon-name>. In the absence of molecular data or other evidence to the contrary, we place <italic><tp:taxon-name><tp:taxon-name-part taxon-name-part-type="genus" reg="Lycinella">Lycinella</tp:taxon-name-part></tp:taxon-name></italic> in the <tp:taxon-name><tp:taxon-name-part taxon-name-part-type="tribe">Calopterini</tp:taxon-name-part></tp:taxon-name>.</p><fig id="F2" position="float" orientation="portrait"><label>Figures 10–12.</label><caption><p><bold>10)</bold> Dorsal habitus of <italic><tp:taxon-name><tp:taxon-name-part taxon-name-part-type="genus" reg="Lycinella">Lycinella</tp:taxon-name-part><tp:taxon-name-part taxon-name-part-type="species" reg="humeralis">humeralis</tp:taxon-name-part></tp:taxon-name></italic>. <bold>11</bold> Pronotum and pronotal stemmata of <italic><tp:taxon-name><tp:taxon-name-part taxon-name-part-type="genus" reg="Lycinella">L.</tp:taxon-name-part><tp:taxon-name-part taxon-name-part-type="species" reg="parvula">parvula</tp:taxon-name-part></tp:taxon-name></italic><bold>12</bold> Stemmata in pro- and mesocoxae of <italic><tp:taxon-name><tp:taxon-name-part taxon-name-part-type="genus" reg="Lycinella">L.</tp:taxon-name-part><tp:taxon-name-part taxon-name-part-type="species" reg="pugliesae">pugliesae</tp:taxon-name-part></tp:taxon-name></italic>.</p></caption><graphic xmlns:xlink="http://www.w3.org/1999/xlink" xlink:href="zookeys-792-069-g002.jpg" position="float" orientation="portrait" xlink:type="simple" id="oo_237362.jpg"/></fig></tp:treatment-sec><tp:treatment-sec><!--Section generated to contain objects referenced in tp:taxon-treatment.--><fig id="F3" position="float" orientation="portrait"><label>Figures 13–24.</label><caption><p><bold>13–20.</bold> Antennae, antennomeres I-VI detail. <bold>13</bold><italic><tp:taxon-name><tp:taxon-name-part taxon-name-part-type="genus" reg="Lycinella">L.</tp:taxon-name-part><tp:taxon-name-part taxon-name-part-type="species" reg="adamantis">adamantis</tp:taxon-name-part></tp:taxon-name></italic><bold>14</bold><italic><tp:taxon-name><tp:taxon-name-part taxon-name-part-type="genus" reg="Lycinella">L.</tp:taxon-name-part><tp:taxon-name-part taxon-name-part-type="species" reg="hansoni">hansoni</tp:taxon-name-part></tp:taxon-name></italic><bold>15</bold><italic><tp:taxon-name><tp:taxon-name-part taxon-name-part-type="genus" reg="Lycinella">L.</tp:taxon-name-part><tp:taxon-name-part taxon-name-part-type="species" reg="milleri">milleri</tp:taxon-name-part></tp:taxon-name></italic><bold>16</bold><italic><tp:taxon-name><tp:taxon-name-part taxon-name-part-type="genus" reg="Lycinella">L.</tp:taxon-name-part><tp:taxon-name-part taxon-name-part-type="species" reg="cidaoi">cidaoi</tp:taxon-name-part></tp:taxon-name></italic><bold>17</bold><italic><tp:taxon-name><tp:taxon-name-part taxon-name-part-type="genus" reg="Lycinella">L.</tp:taxon-name-part><tp:taxon-name-part taxon-name-part-type="species" reg="marshalli">marshalli</tp:taxon-name-part></tp:taxon-name></italic><bold>18</bold><italic><tp:taxon-name><tp:taxon-name-part taxon-name-part-type="genus" reg="Lycinella">L.</tp:taxon-name-part><tp:taxon-name-part taxon-name-part-type="species" reg="opaca">opaca</tp:taxon-name-part></tp:taxon-name></italic><bold>19</bold><italic><tp:taxon-name><tp:taxon-name-part taxon-name-part-type="genus" reg="Lycinella">L.</tp:taxon-name-part><tp:taxon-name-part taxon-name-part-type="species" reg="parvula">parvula</tp:taxon-name-part></tp:taxon-name></italic><bold>20</bold><italic><tp:taxon-name><tp:taxon-name-part taxon-name-part-type="genus" reg="Lycinella">L.</tp:taxon-name-part><tp:taxon-name-part taxon-name-part-type="species" reg="pugliesae">pugliesae</tp:taxon-name-part></tp:taxon-name></italic><bold>21–24</bold><italic><tp:taxon-name><tp:taxon-name-part taxon-name-part-type="genus" reg="Lycinella">Lycinella</tp:taxon-name-part><tp:taxon-name-part taxon-name-part-type="species" reg="opaca">opaca</tp:taxon-name-part></tp:taxon-name></italic> mouthparts <bold>21</bold> Labrum <bold>22</bold> Mandibles <bold>23</bold> Maxillary palps <bold>24</bold> Labial palps. Scale bar 0.05 mm. Abbreviations: CAR: Cardo; GLC: Galea+Lacinia; PRM: Prementum; STI: Stipe.</p></caption><graphic xmlns:xlink="http://www.w3.org/1999/xlink" xlink:href="zookeys-792-069-g003.jpg" position="float" orientation="portrait" xlink:type="simple" id="oo_237363.jpg"/></fig><fig id="F4" position="float" orientation="portrait"><label>Figures 25–28.</label><caption><p><italic><tp:taxon-name><tp:taxon-name-part taxon-name-part-type="genus" reg="Lycinella">Lycinella</tp:taxon-name-part><tp:taxon-name-part taxon-name-part-type="species" reg="parvula">parvula</tp:taxon-name-part></tp:taxon-name></italic> morphology. <bold>25</bold> Thorax in ventral and dorsal view <bold>26</bold> Dorsal view of metaventrite and metendosternite <bold>27</bold> Proleg <bold>28</bold> Metathoracic wing. Abbreviations: <abbrev xmlns:xlink="http://www.w3.org/1999/xlink" xlink:title="Coxal cavity" id="ABBRID0E1AAI" xlink:type="simple">CC</abbrev>: Coxal cavity; <abbrev xmlns:xlink="http://www.w3.org/1999/xlink" xlink:title="Furcal Arms" id="ABBRID0E5AAI" xlink:type="simple">FAR</abbrev>: Furcal Arms; <abbrev xmlns:xlink="http://www.w3.org/1999/xlink" xlink:title="Femur" id="ABBRID0ECBAI" xlink:type="simple">FEM</abbrev>: Femur; <abbrev xmlns:xlink="http://www.w3.org/1999/xlink" xlink:title="Mesepimeron" id="ABBRID0EGBAI" xlink:type="simple">MES</abbrev>: Mesepimeron; <abbrev xmlns:xlink="http://www.w3.org/1999/xlink" xlink:title="Metendosternite" id="ABBRID0EKBAI" xlink:type="simple">MET</abbrev>: Metendosternite; <abbrev xmlns:xlink="http://www.w3.org/1999/xlink" xlink:title="Mesanepisternum" id="ABBRID0EOBAI" xlink:type="simple">MSA</abbrev>: Mesanepisternum; <abbrev xmlns:xlink="http://www.w3.org/1999/xlink" xlink:title="Mesoespiracle" id="ABBRID0ESBAI" xlink:type="simple">MSP</abbrev>: Mesoespiracle; <abbrev xmlns:xlink="http://www.w3.org/1999/xlink" xlink:title="Mesoscutum" id="ABBRID0EWBAI" xlink:type="simple">MSS</abbrev>: Mesoscutum; <abbrev xmlns:xlink="http://www.w3.org/1999/xlink" xlink:title="Mesotrochantin" id="ABBRID0E1BAI" xlink:type="simple">MST</abbrev>: Mesotrochantin; <abbrev xmlns:xlink="http://www.w3.org/1999/xlink" xlink:title="Mesoventrite" id="ABBRID0E5BAI" xlink:type="simple">MSV</abbrev>: Mesoventrite; <abbrev xmlns:xlink="http://www.w3.org/1999/xlink" xlink:title="Metanepisternum" id="ABBRID0ECCAI" xlink:type="simple">MTA</abbrev>: Metanepisternum; <abbrev xmlns:xlink="http://www.w3.org/1999/xlink" xlink:title="Metadiscrimen" id="ABBRID0EGCAI" xlink:type="simple">MTD</abbrev>: Metadiscrimen; <abbrev xmlns:xlink="http://www.w3.org/1999/xlink" xlink:title="Metanotum" id="ABBRID0EKCAI" xlink:type="simple">MTN</abbrev>: Metanotum; <abbrev xmlns:xlink="http://www.w3.org/1999/xlink" xlink:title="Metascutum" id="ABBRID0EOCAI" xlink:type="simple">MTS</abbrev>: Metascutum; <abbrev xmlns:xlink="http://www.w3.org/1999/xlink" xlink:title="Metaventrite" id="ABBRID0ESCAI" xlink:type="simple">MTV</abbrev>: Metaventrite; <abbrev xmlns:xlink="http://www.w3.org/1999/xlink" xlink:title="Procoxae" id="ABBRID0EWCAI" xlink:type="simple">PCX</abbrev>: Procoxae; <abbrev xmlns:xlink="http://www.w3.org/1999/xlink" xlink:title="Pronotum" id="ABBRID0E1CAI" xlink:type="simple">PRO</abbrev>: Pronotum; <abbrev xmlns:xlink="http://www.w3.org/1999/xlink" xlink:title="Prosternum" id="ABBRID0E5CAI" xlink:type="simple">PS</abbrev>: Prosternum; <abbrev xmlns:xlink="http://www.w3.org/1999/xlink" xlink:title="Protrochantin" id="ABBRID0ECDAI" xlink:type="simple">PTC</abbrev>: Protrochantin; <abbrev xmlns:xlink="http://www.w3.org/1999/xlink" xlink:title="Scutoprescutal ridge" id="ABBRID0EGDAI" xlink:type="simple">SCR</abbrev>: Scutoprescutal ridge; <abbrev xmlns:xlink="http://www.w3.org/1999/xlink" xlink:title="Scutellum" id="ABBRID0EKDAI" xlink:type="simple">SCU</abbrev>: Scutellum; <abbrev xmlns:xlink="http://www.w3.org/1999/xlink" xlink:title="Tarsi" id="ABBRID0EODAI" xlink:type="simple">TAR</abbrev>: Tarsi; <abbrev xmlns:xlink="http://www.w3.org/1999/xlink" xlink:title="Tergite I" id="ABBRID0ESDAI" xlink:type="simple">TER</abbrev>: Tergite I; <abbrev xmlns:xlink="http://www.w3.org/1999/xlink" xlink:title="Tibia" id="ABBRID0EWDAI" xlink:type="simple">TIB</abbrev>: Tibia; <abbrev xmlns:xlink="http://www.w3.org/1999/xlink" xlink:title="Trochanter" id="ABBRID0E1DAI" xlink:type="simple">TRO</abbrev>: Trochanter; <abbrev xmlns:xlink="http://www.w3.org/1999/xlink" xlink:title="Ventrite I" id="ABBRID0E5DAI" xlink:type="simple">VEI</abbrev>: Ventrite I; <abbrev xmlns:xlink="http://www.w3.org/1999/xlink" xlink:title="Ventral longitudinal flange" id="ABBRID0ECEAI" xlink:type="simple">VLF</abbrev>: Ventral longitudinal flange.</p></caption><graphic xmlns:xlink="http://www.w3.org/1999/xlink" xlink:href="zookeys-792-069-g004.jpg" position="float" orientation="portrait" xlink:type="simple" id="oo_237364.jpg"/></fig><fig id="F5" position="float" orientation="portrait"><label>Figures 29–36.</label><caption><p>Male genitalia of <italic><tp:taxon-name><tp:taxon-name-part taxon-name-part-type="genus" reg="Lycinella">Lycinella</tp:taxon-name-part></tp:taxon-name></italic> spp. in dorsal and ventral view. <bold>29</bold><italic><tp:taxon-name><tp:taxon-name-part taxon-name-part-type="genus" reg="Lycinella">L.</tp:taxon-name-part><tp:taxon-name-part taxon-name-part-type="species" reg="adamantis">adamantis</tp:taxon-name-part></tp:taxon-name></italic><bold>30</bold><italic><tp:taxon-name><tp:taxon-name-part taxon-name-part-type="genus" reg="Lycinella">L.</tp:taxon-name-part><tp:taxon-name-part taxon-name-part-type="species" reg="hansoni">hansoni</tp:taxon-name-part></tp:taxon-name></italic><bold>31</bold><italic><tp:taxon-name><tp:taxon-name-part taxon-name-part-type="genus" reg="Lycinella">L.</tp:taxon-name-part><tp:taxon-name-part taxon-name-part-type="species" reg="milleri">milleri</tp:taxon-name-part></tp:taxon-name></italic><bold>32</bold><italic><tp:taxon-name><tp:taxon-name-part taxon-name-part-type="genus" reg="Lycinella">L.</tp:taxon-name-part><tp:taxon-name-part taxon-name-part-type="species" reg="cidaoi">cidaoi</tp:taxon-name-part></tp:taxon-name></italic><bold>33</bold><italic><tp:taxon-name><tp:taxon-name-part taxon-name-part-type="genus" reg="Lycinella">L.</tp:taxon-name-part><tp:taxon-name-part taxon-name-part-type="species" reg="marshalli">marshalli</tp:taxon-name-part></tp:taxon-name></italic><bold>34</bold><italic><tp:taxon-name><tp:taxon-name-part taxon-name-part-type="genus" reg="Lycinella">L.</tp:taxon-name-part><tp:taxon-name-part taxon-name-part-type="species" reg="opaca">opaca</tp:taxon-name-part></tp:taxon-name></italic><bold>35</bold><italic><tp:taxon-name><tp:taxon-name-part taxon-name-part-type="genus" reg="Lycinella">L.</tp:taxon-name-part><tp:taxon-name-part taxon-name-part-type="species" reg="parvula">parvula</tp:taxon-name-part></tp:taxon-name></italic><bold>36</bold><italic><tp:taxon-name><tp:taxon-name-part taxon-name-part-type="genus" reg="Lycinella">L.</tp:taxon-name-part><tp:taxon-name-part taxon-name-part-type="species" reg="pugliesae">pugliesae</tp:taxon-name-part></tp:taxon-name></italic>.</p></caption><graphic xmlns:xlink="http://www.w3.org/1999/xlink" xlink:href="zookeys-792-069-g005.jpg" position="float" orientation="portrait" xlink:type="simple" id="oo_237365.jpg"/></fig><fig id="F6" position="float" orientation="portrait"><label>Figure 37.</label><caption><p>Distribution map of <italic><tp:taxon-name><tp:taxon-name-part taxon-name-part-type="genus" reg="Lycinella">Lycinella</tp:taxon-name-part></tp:taxon-name></italic> species in Panama, Costa Rica, and Guatemala (inset map).</p></caption><graphic xmlns:xlink="http://www.w3.org/1999/xlink" xlink:href="zookeys-792-069-g006.jpg" position="float" orientation="portrait" xlink:type="simple" id="oo_237366.jpg"/></fig></tp:treatment-sec><ref-list><ref id="B2"><mixed-citation xmlns:xlink="http://www.w3.org/1999/xlink" xlink:type="simple"><person-group><name name-style="western"><surname>Bertkau</surname><given-names>P</given-names></name></person-group> (<year>1886</year>) Bericht über die wissenschaftlichen Leistungen im Gebiete der Entomologie während des Jahres 1885. Archiv für Naturgeschichte 52(2.2): 1–328.</mixed-citation></ref><ref id="B8"><mixed-citation xmlns:xlink="http://www.w3.org/1999/xlink" xlink:type="simple"><person-group><name name-style="western"><surname>Bourgeois</surname><given-names>J</given-names></name></person-group> (<year>1891</year>) Études sur la Distribution géographique des Malacodermes. I. Lycides. Annales de la Société entomologique de France LX: 337–364. [+ 1 map]</mixed-citation></ref><ref id="B24"><mixed-citation xmlns:xlink="http://www.w3.org/1999/xlink" xlink:type="simple"><person-group><name name-style="western"><surname>Pic</surname><given-names>M</given-names></name></person-group> (<year>1921</year>) <article-title>Contribution a l’etude des Lycides.</article-title><source>l’Echange, Revue Linneenne Hors texte</source><volume>409</volume>: <fpage>21</fpage>–<lpage>24</lpage>.</mixed-citation></ref><ref id="B20"><mixed-citation xmlns:xlink="http://www.w3.org/1999/xlink" xlink:type="simple"><person-group><name name-style="western"><surname>Kleine</surname><given-names>R</given-names></name></person-group> (<year>1933</year>) <source><tp:taxon-name><tp:taxon-name-part taxon-name-part-type="genus">Lycidae</tp:taxon-name-part></tp:taxon-name> Pars 128.</source><publisher-name>In: Junk W</publisher-name>, <publisher-loc>Schenkling S (Eds) Coleopterorum Catalogueus auspiciis et auxilio, Berlin</publisher-loc>, <size units="page">145 pp</size>.</mixed-citation></ref><ref id="B3"><mixed-citation xmlns:xlink="http://www.w3.org/1999/xlink" xlink:type="simple"><person-group><name name-style="western"><surname>Blackwelder</surname><given-names>RE</given-names></name></person-group> (<year>1945</year>) <article-title>Checklist of the coleopterous insects of Mexico, Central America, the West Indies and South America.</article-title><source>Bulletin of the United States National Museum</source><volume>185</volume>(<issue>1–6</issue>): <fpage>1</fpage>–<lpage>925</lpage>. <ext-link xlink:type="simple" ext-link-type="doi" xlink:href="10.5479/si.03629236.185.3">https://doi.org/10.5479/si.03629236.185.3</ext-link></mixed-citation></ref><ref id="B6"><mixed-citation xmlns:xlink="http://www.w3.org/1999/xlink" xlink:type="simple"><person-group><name name-style="western"><surname>Bocáková</surname><given-names>M</given-names></name></person-group> (<year>2003</year>) <article-title>Revision of the tribe <tp:taxon-name><tp:taxon-name-part taxon-name-part-type="tribe">Calopterini</tp:taxon-name-part></tp:taxon-name> (<tp:taxon-name><tp:taxon-name-part taxon-name-part-type="genus">Coleoptera</tp:taxon-name-part></tp:taxon-name>, <tp:taxon-name><tp:taxon-name-part taxon-name-part-type="genus">Lycidae</tp:taxon-name-part></tp:taxon-name>).</article-title><source>Studies on Neotropical Fauna and Environment</source><volume>38</volume>: <fpage>207</fpage>–<lpage>234</lpage>. <ext-link xlink:type="simple" ext-link-type="doi" xlink:href="10.1076/snfe.38.3.207.28169">https://doi.org/10.1076/snfe.38.3.207.28169</ext-link></mixed-citation></ref><ref id="B7"><mixed-citation xmlns:xlink="http://www.w3.org/1999/xlink" xlink:type="simple"><person-group><name name-style="western"><surname>Bocáková</surname><given-names>M</given-names></name></person-group> (<year>2005</year>) <article-title>Phylogeny and classification of the tribe <tp:taxon-name><tp:taxon-name-part taxon-name-part-type="tribe">Calopterini</tp:taxon-name-part></tp:taxon-name> (<tp:taxon-name><tp:taxon-name-part taxon-name-part-type="genus">Coleoptera</tp:taxon-name-part></tp:taxon-name>, <tp:taxon-name><tp:taxon-name-part taxon-name-part-type="genus">Lycidae</tp:taxon-name-part></tp:taxon-name>).</article-title><source>Insect Systematics and Evolution</source><volume>35</volume>: <fpage>437</fpage>–<lpage>447</lpage>. <ext-link xlink:type="simple" ext-link-type="doi" xlink:href="10.1163/187631204788912472">https://doi.org/10.1163/187631204788912472</ext-link></mixed-citation></ref><ref id="B5"><mixed-citation xmlns:xlink="http://www.w3.org/1999/xlink" xlink:type="simple"><person-group><name name-style="western"><surname>Bocák</surname><given-names>L</given-names></name><name name-style="western"><surname>Bocáková</surname><given-names>M</given-names></name></person-group> (<year>2008</year>) <article-title>Phylogeny and classification of the family <tp:taxon-name><tp:taxon-name-part taxon-name-part-type="genus">Lycidae</tp:taxon-name-part></tp:taxon-name> (<tp:taxon-name><tp:taxon-name-part taxon-name-part-type="class">Insecta</tp:taxon-name-part></tp:taxon-name>: <tp:taxon-name><tp:taxon-name-part taxon-name-part-type="genus">Coleoptera</tp:taxon-name-part></tp:taxon-name>).</article-title><source>Annales Zoologici</source><volume>58</volume>: <fpage>695</fpage>–<lpage>720</lpage>. <ext-link xlink:type="simple" ext-link-type="doi" xlink:href="10.3161/000345408X396639">https://doi.org/10.3161/000345408X396639</ext-link></mixed-citation></ref><ref id="B22"><mixed-citation xmlns:xlink="http://www.w3.org/1999/xlink" xlink:type="simple"><person-group><name name-style="western"><surname>Miller</surname><given-names>RS</given-names></name></person-group> (<year>1991</year>) A revision of the <tp:taxon-name>Leptolycini</tp:taxon-name> (<italic><tp:taxon-name><tp:taxon-name-part taxon-name-part-type="genus">Coleoptera</tp:taxon-name-part></tp:taxon-name></italic>: <italic><tp:taxon-name><tp:taxon-name-part taxon-name-part-type="genus">Lycidae</tp:taxon-name-part></tp:taxon-name></italic>) with a discussion of paedomorphosis. PhD Thesis. Ohio, USA: The Ohio State University.</mixed-citation></ref><ref id="B12"><mixed-citation xmlns:xlink="http://www.w3.org/1999/xlink" xlink:type="simple"><person-group><name name-style="western"><surname>Ferreira</surname><given-names>VS</given-names></name><name name-style="western"><surname>Ivie</surname><given-names>MA</given-names></name></person-group> (<year>2016</year>) <article-title>Redescription of <italic><tp:taxon-name><tp:taxon-name-part taxon-name-part-type="genus">Cephalolycus</tp:taxon-name-part><tp:taxon-name-part taxon-name-part-type="species">major</tp:taxon-name-part></tp:taxon-name></italic> Pic, 1926 (<tp:taxon-name><tp:taxon-name-part taxon-name-part-type="genus">Coleoptera</tp:taxon-name-part></tp:taxon-name>: <tp:taxon-name><tp:taxon-name-part taxon-name-part-type="superfamily">Elateroidea</tp:taxon-name-part></tp:taxon-name>: <tp:taxon-name><tp:taxon-name-part taxon-name-part-type="genus">Lycidae</tp:taxon-name-part></tp:taxon-name>) and a discussion on its taxonomic position.</article-title><source>The Coleopterists Bulletin</source><volume>70</volume>: <fpage>663</fpage>–<lpage>666</lpage>. <ext-link xlink:type="simple" ext-link-type="doi" xlink:href="10.1649/0010-065X-70.3.663">https://doi.org/10.1649/0010-065X-70.3.663</ext-link></mixed-citation></ref><ref id="B11"><mixed-citation xmlns:xlink="http://www.w3.org/1999/xlink" xlink:type="simple"><person-group><name name-style="western"><surname>Ferreira</surname><given-names>VS</given-names></name><name name-style="western"><surname>Barclay</surname><given-names>MVL</given-names></name><name name-style="western"><surname>Ivie</surname><given-names>MA</given-names></name></person-group> (<year>2018</year>) <article-title>Redescription of <italic><tp:taxon-name><tp:taxon-name-part taxon-name-part-type="genus">Aporrhipis</tp:taxon-name-part></tp:taxon-name></italic> Pascoe, 1887 (<tp:taxon-name><tp:taxon-name-part taxon-name-part-type="genus">Coleoptera</tp:taxon-name-part></tp:taxon-name>: <tp:taxon-name><tp:taxon-name-part taxon-name-part-type="genus">Lycidae</tp:taxon-name-part></tp:taxon-name>), with a discussion of its tribal placement.</article-title><source>The Coleopterists Bulletin</source><volume>72</volume>: <fpage>371</fpage>–<lpage>375</lpage>. <ext-link xlink:type="simple" ext-link-type="doi" xlink:href="10.1649/0010-065X-72.2.371">https://doi.org/10.1649/0010-065X-72.2.371</ext-link></mixed-citation></ref><ref id="B4"><mixed-citation xmlns:xlink="http://www.w3.org/1999/xlink" xlink:type="simple"><person-group><name name-style="western"><surname>Bocák</surname><given-names>L</given-names></name><name name-style="western"><surname>Bocáková</surname><given-names>M</given-names></name></person-group> (<year>1990</year>) <article-title>Revision of the suprageneric classification of the family <tp:taxon-name><tp:taxon-name-part taxon-name-part-type="genus">Lycidae</tp:taxon-name-part></tp:taxon-name> (<tp:taxon-name><tp:taxon-name-part taxon-name-part-type="genus">Coleoptera</tp:taxon-name-part></tp:taxon-name>).</article-title><source>Polskie Pismo Entomologiczne</source><volume>59</volume>: <fpage>623</fpage>–<lpage>676</lpage>.</mixed-citation></ref><ref id="B1"><mixed-citation xmlns:xlink="http://www.w3.org/1999/xlink" xlink:type="simple"><person-group><name name-style="western"><surname>Barancikova</surname><given-names>B</given-names></name><name name-style="western"><surname>Nascimento</surname><given-names>EA</given-names></name><name name-style="western"><surname>Bocáková</surname><given-names>M</given-names></name></person-group> (<year>2010</year>) <article-title>Review of the genus <italic><tp:taxon-name><tp:taxon-name-part taxon-name-part-type="genus">Ceratopriomorphus</tp:taxon-name-part></tp:taxon-name></italic> Pic, 1922 (<tp:taxon-name><tp:taxon-name-part taxon-name-part-type="genus">Coleoptera</tp:taxon-name-part></tp:taxon-name>: <tp:taxon-name><tp:taxon-name-part taxon-name-part-type="genus">Lycidae</tp:taxon-name-part></tp:taxon-name>).</article-title><source>Zootaxa</source><volume>2683</volume>: <fpage>61</fpage>–<lpage>65</lpage>.</mixed-citation></ref><ref id="B18"><mixed-citation xmlns:xlink="http://www.w3.org/1999/xlink" xlink:type="simple"><person-group><name name-style="western"><surname>Kazantsev</surname><given-names>SV</given-names></name></person-group> (<year>2013</year>) <article-title>New and little-known taxa of “neotenic” <tp:taxon-name><tp:taxon-name-part taxon-name-part-type="genus">Lycidae</tp:taxon-name-part></tp:taxon-name> (<tp:taxon-name><tp:taxon-name-part taxon-name-part-type="genus">Coleoptera</tp:taxon-name-part></tp:taxon-name>), with discussion of their phylogeny.</article-title><source>Russian Entomological Journal</source><volume>22</volume>: <fpage>9</fpage>–<lpage>31</lpage>.</mixed-citation></ref><ref id="B19"><mixed-citation xmlns:xlink="http://www.w3.org/1999/xlink" xlink:type="simple"><person-group><name name-style="western"><surname>Kazantsev</surname><given-names>SV</given-names></name></person-group> (<year>2017</year>) <article-title>New leptolycines from Ecuador and Peru (<tp:taxon-name><tp:taxon-name-part taxon-name-part-type="genus">Coleoptera</tp:taxon-name-part></tp:taxon-name>: <tp:taxon-name><tp:taxon-name-part taxon-name-part-type="genus">Lycidae</tp:taxon-name-part></tp:taxon-name>).</article-title><source>Russian Entomological Journal</source><volume>26</volume>: <fpage>127</fpage>–<lpage>146</lpage>.</mixed-citation></ref></ref-list></tp:taxon-treatment>
