# Supplementary material for: A revision of Lycinella Gorham, 1884 with the description of six new species (Coleoptera, Lycidae, Calopterini)
Source: Zookeys. 2018 Oct 23;(792):69–89. doi: 10.3897/zookeys.792.28034 (PMC6207639; doi:10.3897/zookeys.792.28034)
Supplement: XML Treatment for Lycinella adamantis [file zookeys.792.28034-treatment3.xml]

<!DOCTYPE tp:taxon-treatment
  PUBLIC "-//TaxonX//DTD Taxonomic Treatment Publishing DTD v0 20100105//EN" "tax-treatment-NSO.dtd">
<tp:taxon-treatment xmlns:tp="http://www.plazi.org/taxpub"><tp:treatment-meta><kwd-group><label>Taxon classification</label><kwd><named-content xmlns:xlink="http://www.w3.org/1999/xlink" content-type="kingdom">Animalia</named-content></kwd><kwd><named-content xmlns:xlink="http://www.w3.org/1999/xlink" content-type="order">Coleoptera</named-content></kwd><kwd><named-content xmlns:xlink="http://www.w3.org/1999/xlink" content-type="family">Lycidae</named-content></kwd></kwd-group><mixed-citation publication-type="journal"><person-group><name><surname>Ferreira</surname><given-names>Vinicius S.</given-names></name><name><surname>Ivie</surname><given-names>Michael A.</given-names></name></person-group><article-title>A revision of <italic><tp:taxon-name><tp:taxon-name-part taxon-name-part-type="genus" reg="Lycinella">Lycinella</tp:taxon-name-part></tp:taxon-name></italic> Gorham, 1884 with the description of six new species (<tp:taxon-name><tp:taxon-name-part taxon-name-part-type="genus" reg="Coleoptera">Coleoptera</tp:taxon-name-part></tp:taxon-name>, <tp:taxon-name><tp:taxon-name-part taxon-name-part-type="genus" reg="Lycidae">Lycidae</tp:taxon-name-part></tp:taxon-name>, <tp:taxon-name><tp:taxon-name-part taxon-name-part-type="tribe">Calopterini</tp:taxon-name-part></tp:taxon-name>)</article-title><source>Zookeys</source><day>23</day><month>10</month><year>2018</year><volume>2018</volume><issue>792</issue><fpage>69</fpage><lpage>89</lpage><pub-id pub-id-type="doi">10.3897/zookeys.792.28034</pub-id></mixed-citation></tp:treatment-meta><tp:nomenclature><tp:taxon-name>
            <tp:taxon-name-part taxon-name-part-type="genus" reg="Lycinella">Lycinella</tp:taxon-name-part>
            <tp:taxon-name-part taxon-name-part-type="species" reg="adamantis">adamantis</tp:taxon-name-part>
            <object-id xmlns:xlink="http://www.w3.org/1999/xlink" content-type="zoobank" xlink:type="simple">http://zoobank.org/717B8819-94BA-45AB-8E0A-05496762013B</object-id>
          </tp:taxon-name><tp:taxon-authority>Ferreira &amp; Ivie</tp:taxon-authority><tp:taxon-status xmlns:xlink="http://www.w3.org/1999/xlink" xlink:type="simple">sp. n.</tp:taxon-status><xref ref-type="fig" rid="F1">Figs 4</xref><xref ref-type="fig" rid="F3">, 13</xref><xref ref-type="fig" rid="F5">, 29</xref><xref ref-type="fig" rid="F6">, 37</xref></tp:nomenclature><tp:treatment-sec sec-type="type material" id="SECID0EKGAG"><title>Type material (1).</title><p>Holotype: COSTA RICA: Cartago; 4Km NE Canon, Genesis II; <named-content xmlns:xlink="http://www.w3.org/1999/xlink" content-type="dwc:verbatimCoordinates" xlink:type="simple"><named-content content-type="geo-json" specific-use="{&#34;type&#34;:&#34;Point&#34;,&#34;coordinates&#34;:[-83.916000,9.716000]}" id="NCID0ETGAG" xlink:type="simple">9.716°N, 83.916°W</named-content></named-content>; JUNE 1995, 2350m; S &amp; P Friedman. Malaise (<named-content xmlns:xlink="http://www.w3.org/1999/xlink" content-type="dwc:institutional_code" xlink:type="simple">USNM</named-content>).</p></tp:treatment-sec><tp:treatment-sec sec-type="etymology" id="SECID0E4GAG"><title>Etymology.</title><p>The species name is in reference of the shiny pronotal stemmata that resemble small diamonds on the completely black pronotum.</p></tp:treatment-sec><tp:treatment-sec sec-type="diagnosis" id="SECID0ECHAG"><title>Diagnosis.</title><p>Both the completely black body (Figure <xref ref-type="fig" rid="F1">4</xref>) and the unique male genitalia with median lobe tapered apically (Figure <xref ref-type="fig" rid="F5">29</xref>) will distinguish <italic><tp:taxon-name><tp:taxon-name-part taxon-name-part-type="genus" reg="Lycinella">L.</tp:taxon-name-part><tp:taxon-name-part taxon-name-part-type="species" reg="adamantis">adamantis</tp:taxon-name-part></tp:taxon-name></italic> from all other <italic><tp:taxon-name><tp:taxon-name-part taxon-name-part-type="genus" reg="Lycinella">Lycinella</tp:taxon-name-part></tp:taxon-name></italic> species.</p></tp:treatment-sec><tp:treatment-sec sec-type="description" id="SECID0ECIAG"><title>Description.</title><p>General dorsal coloration black (Figure <xref ref-type="fig" rid="F1">4</xref>). Antennae subserrate; antennomeres IV–XI dorsoventrally flattened (Figure <xref ref-type="fig" rid="F3">13</xref>); scape subconical, antennomeres II and III short, subequal in length, approx. 1/4 length of I; antennomere IV elongate, approx. 1/3 longer than I; antennomeres V–X gradually decreasing in length; antennomere XI elongate. Mandibles elongate. Labrum wider than long. Maxillary palpomere I approx. 1/3 length of II, palpomere II cylindrical, palpomere III approx. half length of II, IV elongate, subequal in length to II, acuminate, densely setose. Labial palp 3-segmented, palpomeres I and II subequal in length, palpomere III elongate and cylindrical, acuminate, densely setose.</p><p>Pronotum trapezoidal, with posterolateral angles pronounced and acute, divergent, with weakly visible longitudinal carina in anterior portion of pronotum, bifurcate posteriorly forming an areola. Prosternum V-shaped; posterior margin rounded; laterally reaching hypomeron.</p><p>Elytra 9× longer than pronotum; costae II and IV visible, I and III weakly visible. Humeral region rounded in dorsal view. Legs slender, elongate (Figure <xref ref-type="fig" rid="F1">4</xref>). Pro- and mesocoxae with stemmata absent. Aedeagus with median lobe tapered apically, 1.4× longer than parameres; Parameres 0.6× longer than phallobase; phallobase emarginated posteriorly (Figure <xref ref-type="fig" rid="F5">29</xref>).</p><p>Length (pronotum+elytra): 4.5 mm. Width (across humeri): 1.0 mm.</p></tp:treatment-sec><tp:treatment-sec sec-type="distribution" id="SECID0E3IAG"><title>Distribution.</title><p>Costa Rica: Cartago (Figure <xref ref-type="fig" rid="F6">37</xref>).</p><fig id="F3" position="float" orientation="portrait"><label>Figures 13–24.</label><caption><p><bold>13–20.</bold> Antennae, antennomeres I-VI detail. <bold>13</bold><italic><tp:taxon-name><tp:taxon-name-part taxon-name-part-type="genus" reg="Lycinella">L.</tp:taxon-name-part><tp:taxon-name-part taxon-name-part-type="species" reg="adamantis">adamantis</tp:taxon-name-part></tp:taxon-name></italic><bold>14</bold><italic><tp:taxon-name><tp:taxon-name-part taxon-name-part-type="genus" reg="Lycinella">L.</tp:taxon-name-part><tp:taxon-name-part taxon-name-part-type="species" reg="hansoni">hansoni</tp:taxon-name-part></tp:taxon-name></italic><bold>15</bold><italic><tp:taxon-name><tp:taxon-name-part taxon-name-part-type="genus" reg="Lycinella">L.</tp:taxon-name-part><tp:taxon-name-part taxon-name-part-type="species" reg="milleri">milleri</tp:taxon-name-part></tp:taxon-name></italic><bold>16</bold><italic><tp:taxon-name><tp:taxon-name-part taxon-name-part-type="genus" reg="Lycinella">L.</tp:taxon-name-part><tp:taxon-name-part taxon-name-part-type="species" reg="cidaoi">cidaoi</tp:taxon-name-part></tp:taxon-name></italic><bold>17</bold><italic><tp:taxon-name><tp:taxon-name-part taxon-name-part-type="genus" reg="Lycinella">L.</tp:taxon-name-part><tp:taxon-name-part taxon-name-part-type="species" reg="marshalli">marshalli</tp:taxon-name-part></tp:taxon-name></italic><bold>18</bold><italic><tp:taxon-name><tp:taxon-name-part taxon-name-part-type="genus" reg="Lycinella">L.</tp:taxon-name-part><tp:taxon-name-part taxon-name-part-type="species" reg="opaca">opaca</tp:taxon-name-part></tp:taxon-name></italic><bold>19</bold><italic><tp:taxon-name><tp:taxon-name-part taxon-name-part-type="genus" reg="Lycinella">L.</tp:taxon-name-part><tp:taxon-name-part taxon-name-part-type="species" reg="parvula">parvula</tp:taxon-name-part></tp:taxon-name></italic><bold>20</bold><italic><tp:taxon-name><tp:taxon-name-part taxon-name-part-type="genus" reg="Lycinella">L.</tp:taxon-name-part><tp:taxon-name-part taxon-name-part-type="species" reg="pugliesae">pugliesae</tp:taxon-name-part></tp:taxon-name></italic><bold>21–24</bold><italic><tp:taxon-name><tp:taxon-name-part taxon-name-part-type="genus" reg="Lycinella">Lycinella</tp:taxon-name-part><tp:taxon-name-part taxon-name-part-type="species" reg="opaca">opaca</tp:taxon-name-part></tp:taxon-name></italic> mouthparts <bold>21</bold> Labrum <bold>22</bold> Mandibles <bold>23</bold> Maxillary palps <bold>24</bold> Labial palps. Scale bar 0.05 mm. Abbreviations: CAR: Cardo; GLC: Galea+Lacinia; PRM: Prementum; STI: Stipe.</p></caption><graphic xmlns:xlink="http://www.w3.org/1999/xlink" xlink:href="zookeys-792-069-g003.jpg" position="float" orientation="portrait" xlink:type="simple" id="oo_237363.jpg"/></fig></tp:treatment-sec><tp:treatment-sec><!--Section generated to contain objects referenced in tp:taxon-treatment.--><fig id="F1" position="float" orientation="portrait"><label>Figures 1–9.</label><caption><p>Dorsal habitus of <italic><tp:taxon-name><tp:taxon-name-part taxon-name-part-type="genus" reg="Lycinella">Lycinella</tp:taxon-name-part></tp:taxon-name></italic>. <bold>1</bold><italic><tp:taxon-name><tp:taxon-name-part taxon-name-part-type="genus" reg="Lycinella">L.</tp:taxon-name-part><tp:taxon-name-part taxon-name-part-type="species" reg="opaca">opaca</tp:taxon-name-part></tp:taxon-name></italic> Gorham, 1884 (lectotype) <bold>2</bold><italic><tp:taxon-name><tp:taxon-name-part taxon-name-part-type="genus" reg="Lycinella">L.</tp:taxon-name-part><tp:taxon-name-part taxon-name-part-type="species" reg="parvula">parvula</tp:taxon-name-part></tp:taxon-name></italic> Gorham, 1884 (lectotype) <bold>3</bold><italic><tp:taxon-name><tp:taxon-name-part taxon-name-part-type="genus" reg="Lycinella">L.</tp:taxon-name-part><tp:taxon-name-part taxon-name-part-type="species" reg="parvula">parvula</tp:taxon-name-part></tp:taxon-name></italic><bold>4</bold><italic><tp:taxon-name><tp:taxon-name-part taxon-name-part-type="genus" reg="Lycinella">L.</tp:taxon-name-part><tp:taxon-name-part taxon-name-part-type="species" reg="adamantis">adamantis</tp:taxon-name-part></tp:taxon-name></italic><bold>5</bold><italic><tp:taxon-name><tp:taxon-name-part taxon-name-part-type="genus" reg="Lycinella">L.</tp:taxon-name-part><tp:taxon-name-part taxon-name-part-type="species" reg="hansoni">hansoni</tp:taxon-name-part></tp:taxon-name></italic><bold>6</bold><italic><tp:taxon-name><tp:taxon-name-part taxon-name-part-type="genus" reg="Lycinella">L.</tp:taxon-name-part><tp:taxon-name-part taxon-name-part-type="species" reg="milleri">milleri</tp:taxon-name-part></tp:taxon-name></italic><bold>7</bold><italic><tp:taxon-name><tp:taxon-name-part taxon-name-part-type="genus" reg="Lycinella">L.</tp:taxon-name-part><tp:taxon-name-part taxon-name-part-type="species" reg="cidaoi">cidaoi</tp:taxon-name-part></tp:taxon-name></italic><bold>8</bold><italic><tp:taxon-name><tp:taxon-name-part taxon-name-part-type="genus" reg="Lycinella">L.</tp:taxon-name-part><tp:taxon-name-part taxon-name-part-type="species" reg="marshalli">marshalli</tp:taxon-name-part></tp:taxon-name></italic><bold>9</bold><italic><tp:taxon-name><tp:taxon-name-part taxon-name-part-type="genus" reg="Lycinella">L.</tp:taxon-name-part><tp:taxon-name-part taxon-name-part-type="species" reg="pugliesae">pugliesae</tp:taxon-name-part></tp:taxon-name></italic>.</p></caption><graphic xmlns:xlink="http://www.w3.org/1999/xlink" xlink:href="zookeys-792-069-g001.jpg" position="float" orientation="portrait" xlink:type="simple" id="oo_237361.jpg"/></fig><fig id="F5" position="float" orientation="portrait"><label>Figures 29–36.</label><caption><p>Male genitalia of <italic><tp:taxon-name><tp:taxon-name-part taxon-name-part-type="genus" reg="Lycinella">Lycinella</tp:taxon-name-part></tp:taxon-name></italic> spp. in dorsal and ventral view. <bold>29</bold><italic><tp:taxon-name><tp:taxon-name-part taxon-name-part-type="genus" reg="Lycinella">L.</tp:taxon-name-part><tp:taxon-name-part taxon-name-part-type="species" reg="adamantis">adamantis</tp:taxon-name-part></tp:taxon-name></italic><bold>30</bold><italic><tp:taxon-name><tp:taxon-name-part taxon-name-part-type="genus" reg="Lycinella">L.</tp:taxon-name-part><tp:taxon-name-part taxon-name-part-type="species" reg="hansoni">hansoni</tp:taxon-name-part></tp:taxon-name></italic><bold>31</bold><italic><tp:taxon-name><tp:taxon-name-part taxon-name-part-type="genus" reg="Lycinella">L.</tp:taxon-name-part><tp:taxon-name-part taxon-name-part-type="species" reg="milleri">milleri</tp:taxon-name-part></tp:taxon-name></italic><bold>32</bold><italic><tp:taxon-name><tp:taxon-name-part taxon-name-part-type="genus" reg="Lycinella">L.</tp:taxon-name-part><tp:taxon-name-part taxon-name-part-type="species" reg="cidaoi">cidaoi</tp:taxon-name-part></tp:taxon-name></italic><bold>33</bold><italic><tp:taxon-name><tp:taxon-name-part taxon-name-part-type="genus" reg="Lycinella">L.</tp:taxon-name-part><tp:taxon-name-part taxon-name-part-type="species" reg="marshalli">marshalli</tp:taxon-name-part></tp:taxon-name></italic><bold>34</bold><italic><tp:taxon-name><tp:taxon-name-part taxon-name-part-type="genus" reg="Lycinella">L.</tp:taxon-name-part><tp:taxon-name-part taxon-name-part-type="species" reg="opaca">opaca</tp:taxon-name-part></tp:taxon-name></italic><bold>35</bold><italic><tp:taxon-name><tp:taxon-name-part taxon-name-part-type="genus" reg="Lycinella">L.</tp:taxon-name-part><tp:taxon-name-part taxon-name-part-type="species" reg="parvula">parvula</tp:taxon-name-part></tp:taxon-name></italic><bold>36</bold><italic><tp:taxon-name><tp:taxon-name-part taxon-name-part-type="genus" reg="Lycinella">L.</tp:taxon-name-part><tp:taxon-name-part taxon-name-part-type="species" reg="pugliesae">pugliesae</tp:taxon-name-part></tp:taxon-name></italic>.</p></caption><graphic xmlns:xlink="http://www.w3.org/1999/xlink" xlink:href="zookeys-792-069-g005.jpg" position="float" orientation="portrait" xlink:type="simple" id="oo_237365.jpg"/></fig><fig id="F6" position="float" orientation="portrait"><label>Figure 37.</label><caption><p>Distribution map of <italic><tp:taxon-name><tp:taxon-name-part taxon-name-part-type="genus" reg="Lycinella">Lycinella</tp:taxon-name-part></tp:taxon-name></italic> species in Panama, Costa Rica, and Guatemala (inset map).</p></caption><graphic xmlns:xlink="http://www.w3.org/1999/xlink" xlink:href="zookeys-792-069-g006.jpg" position="float" orientation="portrait" xlink:type="simple" id="oo_237366.jpg"/></fig></tp:treatment-sec></tp:taxon-treatment>
