# Supplementary material for: A revision of Lycinella Gorham, 1884 with the description of six new species (Coleoptera, Lycidae, Calopterini)
Source: Zookeys. 2018 Oct 23;(792):69–89. doi: 10.3897/zookeys.792.28034 (PMC6207639; doi:10.3897/zookeys.792.28034)
Supplement: XML Treatment for Lycinella hansoni [file zookeys.792.28034-treatment5.xml]

<!DOCTYPE tp:taxon-treatment
  PUBLIC "-//TaxonX//DTD Taxonomic Treatment Publishing DTD v0 20100105//EN" "tax-treatment-NSO.dtd">
<tp:taxon-treatment xmlns:tp="http://www.plazi.org/taxpub"><tp:treatment-meta><kwd-group><label>Taxon classification</label><kwd><named-content xmlns:xlink="http://www.w3.org/1999/xlink" content-type="kingdom">Animalia</named-content></kwd><kwd><named-content xmlns:xlink="http://www.w3.org/1999/xlink" content-type="order">Coleoptera</named-content></kwd><kwd><named-content xmlns:xlink="http://www.w3.org/1999/xlink" content-type="family">Lycidae</named-content></kwd></kwd-group><mixed-citation publication-type="journal"><person-group><name><surname>Ferreira</surname><given-names>Vinicius S.</given-names></name><name><surname>Ivie</surname><given-names>Michael A.</given-names></name></person-group><article-title>A revision of <italic><tp:taxon-name><tp:taxon-name-part taxon-name-part-type="genus" reg="Lycinella">Lycinella</tp:taxon-name-part></tp:taxon-name></italic> Gorham, 1884 with the description of six new species (<tp:taxon-name><tp:taxon-name-part taxon-name-part-type="genus" reg="Coleoptera">Coleoptera</tp:taxon-name-part></tp:taxon-name>, <tp:taxon-name><tp:taxon-name-part taxon-name-part-type="genus" reg="Lycidae">Lycidae</tp:taxon-name-part></tp:taxon-name>, <tp:taxon-name><tp:taxon-name-part taxon-name-part-type="tribe">Calopterini</tp:taxon-name-part></tp:taxon-name>)</article-title><source>Zookeys</source><day>23</day><month>10</month><year>2018</year><volume>2018</volume><issue>792</issue><fpage>69</fpage><lpage>89</lpage><pub-id pub-id-type="doi">10.3897/zookeys.792.28034</pub-id></mixed-citation></tp:treatment-meta><tp:nomenclature><tp:taxon-name>
            <tp:taxon-name-part taxon-name-part-type="genus" reg="Lycinella">Lycinella</tp:taxon-name-part>
            <tp:taxon-name-part taxon-name-part-type="species" reg="hansoni">hansoni</tp:taxon-name-part>
            <object-id xmlns:xlink="http://www.w3.org/1999/xlink" content-type="zoobank" xlink:type="simple">http://zoobank.org/60C4DACA-8EC5-4FB9-878A-DA942192FFCE</object-id>
          </tp:taxon-name><tp:taxon-authority>Ferreira &amp; Ivie</tp:taxon-authority><tp:taxon-status xmlns:xlink="http://www.w3.org/1999/xlink" xlink:type="simple">sp. n.</tp:taxon-status><xref ref-type="fig" rid="F1">Figs 5</xref><xref ref-type="fig" rid="F3">, 14</xref><xref ref-type="fig" rid="F5">, 30</xref><xref ref-type="fig" rid="F6">, 37</xref></tp:nomenclature><tp:treatment-sec sec-type="type material" id="SECID0EYTAG"><title>Type material (1).</title><p>Holotype: COSTA RICA: Cartago; La Cangreja 1950 m; <named-content xmlns:xlink="http://www.w3.org/1999/xlink" content-type="dwc:verbatimCoordinates" xlink:type="simple"><named-content content-type="geo-json" specific-use="{&#34;type&#34;:&#34;Point&#34;,&#34;coordinates&#34;:[-83.580000,9.800000]}" id="NCID0EBUAG" xlink:type="simple">9.8°N, 83.58°W</named-content></named-content>; SEP-OCT 1992, Malaise; RA Calderon G. (<named-content xmlns:xlink="http://www.w3.org/1999/xlink" content-type="dwc:institutional_code" xlink:type="simple">USNM</named-content>).</p></tp:treatment-sec><tp:treatment-sec sec-type="etymology" id="SECID0ELUAG"><title>Etymology.</title><p>The species was described after Paul Hanson, collector of most specimens of <italic><tp:taxon-name><tp:taxon-name-part taxon-name-part-type="genus" reg="Lycinella">Lycinella</tp:taxon-name-part></tp:taxon-name></italic> used in this study.</p></tp:treatment-sec><tp:treatment-sec sec-type="diagnosis" id="SECID0EYUAG"><title>Diagnosis.</title><p>The unique genitalia of this species, characterized by the subquadrate apex of the short median lobe, which is 0.6× the length of the parameres, will distinguish this otherwise rather generalized species from all other <italic><tp:taxon-name><tp:taxon-name-part taxon-name-part-type="genus" reg="Lycinella">Lycinella</tp:taxon-name-part></tp:taxon-name></italic> species. Among the species with a bicolored pronotum, only <italic><tp:taxon-name><tp:taxon-name-part taxon-name-part-type="genus" reg="Lycinella">L.</tp:taxon-name-part><tp:taxon-name-part taxon-name-part-type="species" reg="opaca">opaca</tp:taxon-name-part></tp:taxon-name></italic> also lacks stemmata on the pro- and mesocoxae. These two species are easily distinguished by the anteriorly rounded pronotum and strong elytral costae of <italic><tp:taxon-name><tp:taxon-name-part taxon-name-part-type="genus" reg="Lycinella">L.</tp:taxon-name-part><tp:taxon-name-part taxon-name-part-type="species" reg="opaca">opaca</tp:taxon-name-part></tp:taxon-name></italic> (Figure <xref ref-type="fig" rid="F1">1</xref>), in contrast to the angulate anterior angles and weakly costate elytra of <italic><tp:taxon-name><tp:taxon-name-part taxon-name-part-type="genus" reg="Lycinella">L.</tp:taxon-name-part><tp:taxon-name-part taxon-name-part-type="species" reg="hansoni">hansoni</tp:taxon-name-part></tp:taxon-name></italic> (Figure <xref ref-type="fig" rid="F1">5</xref>).</p></tp:treatment-sec><tp:treatment-sec sec-type="description" id="SECID0EOWAG"><title>Description.</title><p>General dorsal coloration dark brown, pronotum yellow, bearing longitudinal black stripe not reaching anterior margin (Figure <xref ref-type="fig" rid="F1">5</xref>). Antennae subserrate; antennomeres IV–IX dorsoventrally flattened (Figure <xref ref-type="fig" rid="F3">14</xref>); scape subconical, antennomeres II and III short, subequal in length, approx. 1/4 length of I; antennomere IV elongate, approx. 1/3 longer than I; antennomeres V–IX gradually decreasing in length. Mandibles elongate. Labrum wider than long. Maxillary palpomere I short, approx. 1/3 length of II, which is cylindrical, palpomere III approx. half length of II, IV elongate, subequal in length of II, acuminate, densely setose. Labial palp 3-segmented, palpomere I and II subequal in length, palpomere III elongate and cylindrical, acuminate, densely setose.</p><p>Pronotum trapezoidal, slightly constricted medially, with posterior margin slightly curved, anterolateral angles rounded, with posterolateral angles pronounced and acute, divergent, with weakly visible longitudinal carina in anterior portion of pronotum, bifurcate posteriorly forming an areola. Prosternum V-shaped; posterior margin rounded; laterally reaching hypomeron.</p><p>Elytra approx. 11× longer than pronotum; costae I, II and IV moderately visible (Figure <xref ref-type="fig" rid="F1">5</xref>). Humeral region rounded, non-pronounced. Legs slender, elongate. Pro- and mesocoxae not bearing stemmata. Aedeagus with median lobe uniform, apex subquadrate, 1.7× longer than parameres; parameres subequal in length of phallobase; phallobase elongate, postero-lateral angles rounded, posterior margin straight (Figure <xref ref-type="fig" rid="F5">30</xref>).</p><p>Length (pronotum+elytra): 4.2 mm. Width (across humeri): 1.0 mm.</p></tp:treatment-sec><tp:treatment-sec sec-type="distribution" id="SECID0EIXAG"><title>Distribution.</title><p>Costa Rica: Cartago (Figure <xref ref-type="fig" rid="F6">37</xref>).</p></tp:treatment-sec><tp:treatment-sec><!--Section generated to contain objects referenced in tp:taxon-treatment.--><fig id="F1" position="float" orientation="portrait"><label>Figures 1–9.</label><caption><p>Dorsal habitus of <italic><tp:taxon-name><tp:taxon-name-part taxon-name-part-type="genus" reg="Lycinella">Lycinella</tp:taxon-name-part></tp:taxon-name></italic>. <bold>1</bold><italic><tp:taxon-name><tp:taxon-name-part taxon-name-part-type="genus" reg="Lycinella">L.</tp:taxon-name-part><tp:taxon-name-part taxon-name-part-type="species" reg="opaca">opaca</tp:taxon-name-part></tp:taxon-name></italic> Gorham, 1884 (lectotype) <bold>2</bold><italic><tp:taxon-name><tp:taxon-name-part taxon-name-part-type="genus" reg="Lycinella">L.</tp:taxon-name-part><tp:taxon-name-part taxon-name-part-type="species" reg="parvula">parvula</tp:taxon-name-part></tp:taxon-name></italic> Gorham, 1884 (lectotype) <bold>3</bold><italic><tp:taxon-name><tp:taxon-name-part taxon-name-part-type="genus" reg="Lycinella">L.</tp:taxon-name-part><tp:taxon-name-part taxon-name-part-type="species" reg="parvula">parvula</tp:taxon-name-part></tp:taxon-name></italic><bold>4</bold><italic><tp:taxon-name><tp:taxon-name-part taxon-name-part-type="genus" reg="Lycinella">L.</tp:taxon-name-part><tp:taxon-name-part taxon-name-part-type="species" reg="adamantis">adamantis</tp:taxon-name-part></tp:taxon-name></italic><bold>5</bold><italic><tp:taxon-name><tp:taxon-name-part taxon-name-part-type="genus" reg="Lycinella">L.</tp:taxon-name-part><tp:taxon-name-part taxon-name-part-type="species" reg="hansoni">hansoni</tp:taxon-name-part></tp:taxon-name></italic><bold>6</bold><italic><tp:taxon-name><tp:taxon-name-part taxon-name-part-type="genus" reg="Lycinella">L.</tp:taxon-name-part><tp:taxon-name-part taxon-name-part-type="species" reg="milleri">milleri</tp:taxon-name-part></tp:taxon-name></italic><bold>7</bold><italic><tp:taxon-name><tp:taxon-name-part taxon-name-part-type="genus" reg="Lycinella">L.</tp:taxon-name-part><tp:taxon-name-part taxon-name-part-type="species" reg="cidaoi">cidaoi</tp:taxon-name-part></tp:taxon-name></italic><bold>8</bold><italic><tp:taxon-name><tp:taxon-name-part taxon-name-part-type="genus" reg="Lycinella">L.</tp:taxon-name-part><tp:taxon-name-part taxon-name-part-type="species" reg="marshalli">marshalli</tp:taxon-name-part></tp:taxon-name></italic><bold>9</bold><italic><tp:taxon-name><tp:taxon-name-part taxon-name-part-type="genus" reg="Lycinella">L.</tp:taxon-name-part><tp:taxon-name-part taxon-name-part-type="species" reg="pugliesae">pugliesae</tp:taxon-name-part></tp:taxon-name></italic>.</p></caption><graphic xmlns:xlink="http://www.w3.org/1999/xlink" xlink:href="zookeys-792-069-g001.jpg" position="float" orientation="portrait" xlink:type="simple" id="oo_237361.jpg"/></fig><fig id="F3" position="float" orientation="portrait"><label>Figures 13–24.</label><caption><p><bold>13–20.</bold> Antennae, antennomeres I-VI detail. <bold>13</bold><italic><tp:taxon-name><tp:taxon-name-part taxon-name-part-type="genus" reg="Lycinella">L.</tp:taxon-name-part><tp:taxon-name-part taxon-name-part-type="species" reg="adamantis">adamantis</tp:taxon-name-part></tp:taxon-name></italic><bold>14</bold><italic><tp:taxon-name><tp:taxon-name-part taxon-name-part-type="genus" reg="Lycinella">L.</tp:taxon-name-part><tp:taxon-name-part taxon-name-part-type="species" reg="hansoni">hansoni</tp:taxon-name-part></tp:taxon-name></italic><bold>15</bold><italic><tp:taxon-name><tp:taxon-name-part taxon-name-part-type="genus" reg="Lycinella">L.</tp:taxon-name-part><tp:taxon-name-part taxon-name-part-type="species" reg="milleri">milleri</tp:taxon-name-part></tp:taxon-name></italic><bold>16</bold><italic><tp:taxon-name><tp:taxon-name-part taxon-name-part-type="genus" reg="Lycinella">L.</tp:taxon-name-part><tp:taxon-name-part taxon-name-part-type="species" reg="cidaoi">cidaoi</tp:taxon-name-part></tp:taxon-name></italic><bold>17</bold><italic><tp:taxon-name><tp:taxon-name-part taxon-name-part-type="genus" reg="Lycinella">L.</tp:taxon-name-part><tp:taxon-name-part taxon-name-part-type="species" reg="marshalli">marshalli</tp:taxon-name-part></tp:taxon-name></italic><bold>18</bold><italic><tp:taxon-name><tp:taxon-name-part taxon-name-part-type="genus" reg="Lycinella">L.</tp:taxon-name-part><tp:taxon-name-part taxon-name-part-type="species" reg="opaca">opaca</tp:taxon-name-part></tp:taxon-name></italic><bold>19</bold><italic><tp:taxon-name><tp:taxon-name-part taxon-name-part-type="genus" reg="Lycinella">L.</tp:taxon-name-part><tp:taxon-name-part taxon-name-part-type="species" reg="parvula">parvula</tp:taxon-name-part></tp:taxon-name></italic><bold>20</bold><italic><tp:taxon-name><tp:taxon-name-part taxon-name-part-type="genus" reg="Lycinella">L.</tp:taxon-name-part><tp:taxon-name-part taxon-name-part-type="species" reg="pugliesae">pugliesae</tp:taxon-name-part></tp:taxon-name></italic><bold>21–24</bold><italic><tp:taxon-name><tp:taxon-name-part taxon-name-part-type="genus" reg="Lycinella">Lycinella</tp:taxon-name-part><tp:taxon-name-part taxon-name-part-type="species" reg="opaca">opaca</tp:taxon-name-part></tp:taxon-name></italic> mouthparts <bold>21</bold> Labrum <bold>22</bold> Mandibles <bold>23</bold> Maxillary palps <bold>24</bold> Labial palps. Scale bar 0.05 mm. Abbreviations: CAR: Cardo; GLC: Galea+Lacinia; PRM: Prementum; STI: Stipe.</p></caption><graphic xmlns:xlink="http://www.w3.org/1999/xlink" xlink:href="zookeys-792-069-g003.jpg" position="float" orientation="portrait" xlink:type="simple" id="oo_237363.jpg"/></fig><fig id="F5" position="float" orientation="portrait"><label>Figures 29–36.</label><caption><p>Male genitalia of <italic><tp:taxon-name><tp:taxon-name-part taxon-name-part-type="genus" reg="Lycinella">Lycinella</tp:taxon-name-part></tp:taxon-name></italic> spp. in dorsal and ventral view. <bold>29</bold><italic><tp:taxon-name><tp:taxon-name-part taxon-name-part-type="genus" reg="Lycinella">L.</tp:taxon-name-part><tp:taxon-name-part taxon-name-part-type="species" reg="adamantis">adamantis</tp:taxon-name-part></tp:taxon-name></italic><bold>30</bold><italic><tp:taxon-name><tp:taxon-name-part taxon-name-part-type="genus" reg="Lycinella">L.</tp:taxon-name-part><tp:taxon-name-part taxon-name-part-type="species" reg="hansoni">hansoni</tp:taxon-name-part></tp:taxon-name></italic><bold>31</bold><italic><tp:taxon-name><tp:taxon-name-part taxon-name-part-type="genus" reg="Lycinella">L.</tp:taxon-name-part><tp:taxon-name-part taxon-name-part-type="species" reg="milleri">milleri</tp:taxon-name-part></tp:taxon-name></italic><bold>32</bold><italic><tp:taxon-name><tp:taxon-name-part taxon-name-part-type="genus" reg="Lycinella">L.</tp:taxon-name-part><tp:taxon-name-part taxon-name-part-type="species" reg="cidaoi">cidaoi</tp:taxon-name-part></tp:taxon-name></italic><bold>33</bold><italic><tp:taxon-name><tp:taxon-name-part taxon-name-part-type="genus" reg="Lycinella">L.</tp:taxon-name-part><tp:taxon-name-part taxon-name-part-type="species" reg="marshalli">marshalli</tp:taxon-name-part></tp:taxon-name></italic><bold>34</bold><italic><tp:taxon-name><tp:taxon-name-part taxon-name-part-type="genus" reg="Lycinella">L.</tp:taxon-name-part><tp:taxon-name-part taxon-name-part-type="species" reg="opaca">opaca</tp:taxon-name-part></tp:taxon-name></italic><bold>35</bold><italic><tp:taxon-name><tp:taxon-name-part taxon-name-part-type="genus" reg="Lycinella">L.</tp:taxon-name-part><tp:taxon-name-part taxon-name-part-type="species" reg="parvula">parvula</tp:taxon-name-part></tp:taxon-name></italic><bold>36</bold><italic><tp:taxon-name><tp:taxon-name-part taxon-name-part-type="genus" reg="Lycinella">L.</tp:taxon-name-part><tp:taxon-name-part taxon-name-part-type="species" reg="pugliesae">pugliesae</tp:taxon-name-part></tp:taxon-name></italic>.</p></caption><graphic xmlns:xlink="http://www.w3.org/1999/xlink" xlink:href="zookeys-792-069-g005.jpg" position="float" orientation="portrait" xlink:type="simple" id="oo_237365.jpg"/></fig><fig id="F6" position="float" orientation="portrait"><label>Figure 37.</label><caption><p>Distribution map of <italic><tp:taxon-name><tp:taxon-name-part taxon-name-part-type="genus" reg="Lycinella">Lycinella</tp:taxon-name-part></tp:taxon-name></italic> species in Panama, Costa Rica, and Guatemala (inset map).</p></caption><graphic xmlns:xlink="http://www.w3.org/1999/xlink" xlink:href="zookeys-792-069-g006.jpg" position="float" orientation="portrait" xlink:type="simple" id="oo_237366.jpg"/></fig></tp:treatment-sec></tp:taxon-treatment>
