# Supplementary material for: A revision of Lycinella Gorham, 1884 with the description of six new species (Coleoptera, Lycidae, Calopterini)
Source: Zookeys. 2018 Oct 23;(792):69–89. doi: 10.3897/zookeys.792.28034 (PMC6207639; doi:10.3897/zookeys.792.28034)
Supplement: XML Treatment for Lycinella marshalli [file zookeys.792.28034-treatment6.xml]

<!DOCTYPE tp:taxon-treatment
  PUBLIC "-//TaxonX//DTD Taxonomic Treatment Publishing DTD v0 20100105//EN" "tax-treatment-NSO.dtd">
<tp:taxon-treatment xmlns:tp="http://www.plazi.org/taxpub"><tp:treatment-meta><kwd-group><label>Taxon classification</label><kwd><named-content xmlns:xlink="http://www.w3.org/1999/xlink" content-type="kingdom">Animalia</named-content></kwd><kwd><named-content xmlns:xlink="http://www.w3.org/1999/xlink" content-type="order">Coleoptera</named-content></kwd><kwd><named-content xmlns:xlink="http://www.w3.org/1999/xlink" content-type="family">Lycidae</named-content></kwd></kwd-group><mixed-citation publication-type="journal"><person-group><name><surname>Ferreira</surname><given-names>Vinicius S.</given-names></name><name><surname>Ivie</surname><given-names>Michael A.</given-names></name></person-group><article-title>A revision of <italic><tp:taxon-name><tp:taxon-name-part taxon-name-part-type="genus" reg="Lycinella">Lycinella</tp:taxon-name-part></tp:taxon-name></italic> Gorham, 1884 with the description of six new species (<tp:taxon-name><tp:taxon-name-part taxon-name-part-type="genus" reg="Coleoptera">Coleoptera</tp:taxon-name-part></tp:taxon-name>, <tp:taxon-name><tp:taxon-name-part taxon-name-part-type="genus" reg="Lycidae">Lycidae</tp:taxon-name-part></tp:taxon-name>, <tp:taxon-name><tp:taxon-name-part taxon-name-part-type="tribe">Calopterini</tp:taxon-name-part></tp:taxon-name>)</article-title><source>Zookeys</source><day>23</day><month>10</month><year>2018</year><volume>2018</volume><issue>792</issue><fpage>69</fpage><lpage>89</lpage><pub-id pub-id-type="doi">10.3897/zookeys.792.28034</pub-id></mixed-citation></tp:treatment-meta><tp:nomenclature><tp:taxon-name>
            <tp:taxon-name-part taxon-name-part-type="genus" reg="Lycinella">Lycinella</tp:taxon-name-part>
            <tp:taxon-name-part taxon-name-part-type="species" reg="marshalli">marshalli</tp:taxon-name-part>
            <object-id xmlns:xlink="http://www.w3.org/1999/xlink" content-type="zoobank" xlink:type="simple">http://zoobank.org/81D0F2BC-0F2B-4A38-B53E-5B6111FCE58D</object-id>
          </tp:taxon-name><tp:taxon-authority>Ferreira &amp; Ivie</tp:taxon-authority><tp:taxon-status xmlns:xlink="http://www.w3.org/1999/xlink" xlink:type="simple">sp. n.</tp:taxon-status><xref ref-type="fig" rid="F1">Figs 8</xref><xref ref-type="fig" rid="F3">, 17</xref><xref ref-type="fig" rid="F5">, 33</xref><xref ref-type="fig" rid="F6">, 37</xref></tp:nomenclature><tp:treatment-sec sec-type="type material" id="SECID0ELZAG"><title>Type material (1).</title><p>Holotype: CR: Puntarenas, San; Gerardo de Dota, Savegre; Lodge, Canto de las <tp:taxon-name><tp:taxon-name-part taxon-name-part-type="class">Aves</tp:taxon-name-part></tp:taxon-name>; trail; 19–21 FEB 2008, SA Marshall; debut00319381 (<named-content xmlns:xlink="http://www.w3.org/1999/xlink" content-type="dwc:institutional_code" xlink:type="simple">MNCR</named-content>).</p></tp:treatment-sec><tp:treatment-sec sec-type="etymology" id="SECID0E2ZAG"><title>Etymology.</title><p>The species was named after Steve Marshall, who collected the specimen of this species for this study.</p></tp:treatment-sec><tp:treatment-sec sec-type="diagnosis" id="SECID0EA1AG"><title>Diagnosis.</title><p>The elongate labrum, which is longer than wide, is unique among all <italic><tp:taxon-name><tp:taxon-name-part taxon-name-part-type="genus" reg="Lycinella">Lycinella</tp:taxon-name-part></tp:taxon-name></italic> species. The pronotum solid yellow-brown is shared only with <italic><tp:taxon-name><tp:taxon-name-part taxon-name-part-type="genus" reg="Lycinella">L.</tp:taxon-name-part><tp:taxon-name-part taxon-name-part-type="species" reg="milleri">milleri</tp:taxon-name-part></tp:taxon-name></italic>, which has a short labrum. The only known male genitalia are broken (Figure <xref ref-type="fig" rid="F5">33</xref>) and so cannot be fully diagnosed.</p></tp:treatment-sec><tp:treatment-sec sec-type="description" id="SECID0E31AG"><title>Description.</title><p>General dorsal coloration dark brown, pronotum orange (Figure <xref ref-type="fig" rid="F1">8</xref>). Antennae subserrate; antennomeres IV–XI dorsoventrally flattened (Figure <xref ref-type="fig" rid="F3">17</xref>); scape subconical, antennomeres II and III short, subequal in length, approx. 1/4 length of I; antennomere IV elongate, approx. 1/3 longer than I; antennomeres V–X gradually decreasing in length; antennomere XI elongate. Mandibles elongate. Labrum wider than long. Maxillary palpomere I short, approx. 1/3 length of II, which is cylindrical, palpomere III approx. half length of II, IV elongate, subequal in length of II, acuminate, densely setose. Labial palp 3-segmented, palpomere I and II subequal in length, palpomere III elongate and cylindrical, acuminate, densely setose.</p><p>Pronotum trapezoidal, posterior margin straight, anterolateral angles rounded, with posterolateral angles pronounced and acute, divergent, with weakly visible longitudinal carina in anterior portion of pronotum, bifurcate posteriorly forming weakly visible areola. Prosternum V-shaped; posterior margin rounded; laterally reaching hypomeron.</p><p>Elytra approx. 10× longer than pronotum; costae weakly visible. Humeral region rounded (Figure <xref ref-type="fig" rid="F1">8</xref>). Legs slender, elongate. Pro- and mesocoxae without stemmata. Aedeagus with parameres 2× longer than phallobase; phallobase rounded posteriorly (Figure <xref ref-type="fig" rid="F5">33</xref>).</p><p>Length (pronotum+elytra): 4.8 mm. Width (across humeri): 1.0 mm.</p></tp:treatment-sec><tp:treatment-sec sec-type="distribution" id="SECID0EW2AG"><title>Distribution.</title><p>Costa Rica: San Gerardo de Dota (Figure <xref ref-type="fig" rid="F6">37</xref>).</p></tp:treatment-sec><tp:treatment-sec><!--Section generated to contain objects referenced in tp:taxon-treatment.--><fig id="F1" position="float" orientation="portrait"><label>Figures 1–9.</label><caption><p>Dorsal habitus of <italic><tp:taxon-name><tp:taxon-name-part taxon-name-part-type="genus" reg="Lycinella">Lycinella</tp:taxon-name-part></tp:taxon-name></italic>. <bold>1</bold><italic><tp:taxon-name><tp:taxon-name-part taxon-name-part-type="genus" reg="Lycinella">L.</tp:taxon-name-part><tp:taxon-name-part taxon-name-part-type="species" reg="opaca">opaca</tp:taxon-name-part></tp:taxon-name></italic> Gorham, 1884 (lectotype) <bold>2</bold><italic><tp:taxon-name><tp:taxon-name-part taxon-name-part-type="genus" reg="Lycinella">L.</tp:taxon-name-part><tp:taxon-name-part taxon-name-part-type="species" reg="parvula">parvula</tp:taxon-name-part></tp:taxon-name></italic> Gorham, 1884 (lectotype) <bold>3</bold><italic><tp:taxon-name><tp:taxon-name-part taxon-name-part-type="genus" reg="Lycinella">L.</tp:taxon-name-part><tp:taxon-name-part taxon-name-part-type="species" reg="parvula">parvula</tp:taxon-name-part></tp:taxon-name></italic><bold>4</bold><italic><tp:taxon-name><tp:taxon-name-part taxon-name-part-type="genus" reg="Lycinella">L.</tp:taxon-name-part><tp:taxon-name-part taxon-name-part-type="species" reg="adamantis">adamantis</tp:taxon-name-part></tp:taxon-name></italic><bold>5</bold><italic><tp:taxon-name><tp:taxon-name-part taxon-name-part-type="genus" reg="Lycinella">L.</tp:taxon-name-part><tp:taxon-name-part taxon-name-part-type="species" reg="hansoni">hansoni</tp:taxon-name-part></tp:taxon-name></italic><bold>6</bold><italic><tp:taxon-name><tp:taxon-name-part taxon-name-part-type="genus" reg="Lycinella">L.</tp:taxon-name-part><tp:taxon-name-part taxon-name-part-type="species" reg="milleri">milleri</tp:taxon-name-part></tp:taxon-name></italic><bold>7</bold><italic><tp:taxon-name><tp:taxon-name-part taxon-name-part-type="genus" reg="Lycinella">L.</tp:taxon-name-part><tp:taxon-name-part taxon-name-part-type="species" reg="cidaoi">cidaoi</tp:taxon-name-part></tp:taxon-name></italic><bold>8</bold><italic><tp:taxon-name><tp:taxon-name-part taxon-name-part-type="genus" reg="Lycinella">L.</tp:taxon-name-part><tp:taxon-name-part taxon-name-part-type="species" reg="marshalli">marshalli</tp:taxon-name-part></tp:taxon-name></italic><bold>9</bold><italic><tp:taxon-name><tp:taxon-name-part taxon-name-part-type="genus" reg="Lycinella">L.</tp:taxon-name-part><tp:taxon-name-part taxon-name-part-type="species" reg="pugliesae">pugliesae</tp:taxon-name-part></tp:taxon-name></italic>.</p></caption><graphic xmlns:xlink="http://www.w3.org/1999/xlink" xlink:href="zookeys-792-069-g001.jpg" position="float" orientation="portrait" xlink:type="simple" id="oo_237361.jpg"/></fig><fig id="F3" position="float" orientation="portrait"><label>Figures 13–24.</label><caption><p><bold>13–20.</bold> Antennae, antennomeres I-VI detail. <bold>13</bold><italic><tp:taxon-name><tp:taxon-name-part taxon-name-part-type="genus" reg="Lycinella">L.</tp:taxon-name-part><tp:taxon-name-part taxon-name-part-type="species" reg="adamantis">adamantis</tp:taxon-name-part></tp:taxon-name></italic><bold>14</bold><italic><tp:taxon-name><tp:taxon-name-part taxon-name-part-type="genus" reg="Lycinella">L.</tp:taxon-name-part><tp:taxon-name-part taxon-name-part-type="species" reg="hansoni">hansoni</tp:taxon-name-part></tp:taxon-name></italic><bold>15</bold><italic><tp:taxon-name><tp:taxon-name-part taxon-name-part-type="genus" reg="Lycinella">L.</tp:taxon-name-part><tp:taxon-name-part taxon-name-part-type="species" reg="milleri">milleri</tp:taxon-name-part></tp:taxon-name></italic><bold>16</bold><italic><tp:taxon-name><tp:taxon-name-part taxon-name-part-type="genus" reg="Lycinella">L.</tp:taxon-name-part><tp:taxon-name-part taxon-name-part-type="species" reg="cidaoi">cidaoi</tp:taxon-name-part></tp:taxon-name></italic><bold>17</bold><italic><tp:taxon-name><tp:taxon-name-part taxon-name-part-type="genus" reg="Lycinella">L.</tp:taxon-name-part><tp:taxon-name-part taxon-name-part-type="species" reg="marshalli">marshalli</tp:taxon-name-part></tp:taxon-name></italic><bold>18</bold><italic><tp:taxon-name><tp:taxon-name-part taxon-name-part-type="genus" reg="Lycinella">L.</tp:taxon-name-part><tp:taxon-name-part taxon-name-part-type="species" reg="opaca">opaca</tp:taxon-name-part></tp:taxon-name></italic><bold>19</bold><italic><tp:taxon-name><tp:taxon-name-part taxon-name-part-type="genus" reg="Lycinella">L.</tp:taxon-name-part><tp:taxon-name-part taxon-name-part-type="species" reg="parvula">parvula</tp:taxon-name-part></tp:taxon-name></italic><bold>20</bold><italic><tp:taxon-name><tp:taxon-name-part taxon-name-part-type="genus" reg="Lycinella">L.</tp:taxon-name-part><tp:taxon-name-part taxon-name-part-type="species" reg="pugliesae">pugliesae</tp:taxon-name-part></tp:taxon-name></italic><bold>21–24</bold><italic><tp:taxon-name><tp:taxon-name-part taxon-name-part-type="genus" reg="Lycinella">Lycinella</tp:taxon-name-part><tp:taxon-name-part taxon-name-part-type="species" reg="opaca">opaca</tp:taxon-name-part></tp:taxon-name></italic> mouthparts <bold>21</bold> Labrum <bold>22</bold> Mandibles <bold>23</bold> Maxillary palps <bold>24</bold> Labial palps. Scale bar 0.05 mm. Abbreviations: CAR: Cardo; GLC: Galea+Lacinia; PRM: Prementum; STI: Stipe.</p></caption><graphic xmlns:xlink="http://www.w3.org/1999/xlink" xlink:href="zookeys-792-069-g003.jpg" position="float" orientation="portrait" xlink:type="simple" id="oo_237363.jpg"/></fig><fig id="F5" position="float" orientation="portrait"><label>Figures 29–36.</label><caption><p>Male genitalia of <italic><tp:taxon-name><tp:taxon-name-part taxon-name-part-type="genus" reg="Lycinella">Lycinella</tp:taxon-name-part></tp:taxon-name></italic> spp. in dorsal and ventral view. <bold>29</bold><italic><tp:taxon-name><tp:taxon-name-part taxon-name-part-type="genus" reg="Lycinella">L.</tp:taxon-name-part><tp:taxon-name-part taxon-name-part-type="species" reg="adamantis">adamantis</tp:taxon-name-part></tp:taxon-name></italic><bold>30</bold><italic><tp:taxon-name><tp:taxon-name-part taxon-name-part-type="genus" reg="Lycinella">L.</tp:taxon-name-part><tp:taxon-name-part taxon-name-part-type="species" reg="hansoni">hansoni</tp:taxon-name-part></tp:taxon-name></italic><bold>31</bold><italic><tp:taxon-name><tp:taxon-name-part taxon-name-part-type="genus" reg="Lycinella">L.</tp:taxon-name-part><tp:taxon-name-part taxon-name-part-type="species" reg="milleri">milleri</tp:taxon-name-part></tp:taxon-name></italic><bold>32</bold><italic><tp:taxon-name><tp:taxon-name-part taxon-name-part-type="genus" reg="Lycinella">L.</tp:taxon-name-part><tp:taxon-name-part taxon-name-part-type="species" reg="cidaoi">cidaoi</tp:taxon-name-part></tp:taxon-name></italic><bold>33</bold><italic><tp:taxon-name><tp:taxon-name-part taxon-name-part-type="genus" reg="Lycinella">L.</tp:taxon-name-part><tp:taxon-name-part taxon-name-part-type="species" reg="marshalli">marshalli</tp:taxon-name-part></tp:taxon-name></italic><bold>34</bold><italic><tp:taxon-name><tp:taxon-name-part taxon-name-part-type="genus" reg="Lycinella">L.</tp:taxon-name-part><tp:taxon-name-part taxon-name-part-type="species" reg="opaca">opaca</tp:taxon-name-part></tp:taxon-name></italic><bold>35</bold><italic><tp:taxon-name><tp:taxon-name-part taxon-name-part-type="genus" reg="Lycinella">L.</tp:taxon-name-part><tp:taxon-name-part taxon-name-part-type="species" reg="parvula">parvula</tp:taxon-name-part></tp:taxon-name></italic><bold>36</bold><italic><tp:taxon-name><tp:taxon-name-part taxon-name-part-type="genus" reg="Lycinella">L.</tp:taxon-name-part><tp:taxon-name-part taxon-name-part-type="species" reg="pugliesae">pugliesae</tp:taxon-name-part></tp:taxon-name></italic>.</p></caption><graphic xmlns:xlink="http://www.w3.org/1999/xlink" xlink:href="zookeys-792-069-g005.jpg" position="float" orientation="portrait" xlink:type="simple" id="oo_237365.jpg"/></fig><fig id="F6" position="float" orientation="portrait"><label>Figure 37.</label><caption><p>Distribution map of <italic><tp:taxon-name><tp:taxon-name-part taxon-name-part-type="genus" reg="Lycinella">Lycinella</tp:taxon-name-part></tp:taxon-name></italic> species in Panama, Costa Rica, and Guatemala (inset map).</p></caption><graphic xmlns:xlink="http://www.w3.org/1999/xlink" xlink:href="zookeys-792-069-g006.jpg" position="float" orientation="portrait" xlink:type="simple" id="oo_237366.jpg"/></fig></tp:treatment-sec></tp:taxon-treatment>
