# Supplementary material for: A revision of Lycinella Gorham, 1884 with the description of six new species (Coleoptera, Lycidae, Calopterini)
Source: Zookeys. 2018 Oct 23;(792):69–89. doi: 10.3897/zookeys.792.28034 (PMC6207639; doi:10.3897/zookeys.792.28034)
Supplement: XML Treatment for Lycinella parvula [file zookeys.792.28034-treatment9.xml]

<!DOCTYPE tp:taxon-treatment
  PUBLIC "-//TaxonX//DTD Taxonomic Treatment Publishing DTD v0 20100105//EN" "tax-treatment-NSO.dtd">
<tp:taxon-treatment xmlns:tp="http://www.plazi.org/taxpub"><tp:treatment-meta><kwd-group><label>Taxon classification</label><kwd><named-content xmlns:xlink="http://www.w3.org/1999/xlink" content-type="kingdom">Animalia</named-content></kwd><kwd><named-content xmlns:xlink="http://www.w3.org/1999/xlink" content-type="order">Coleoptera</named-content></kwd><kwd><named-content xmlns:xlink="http://www.w3.org/1999/xlink" content-type="family">Lycidae</named-content></kwd></kwd-group><mixed-citation publication-type="journal"><person-group><name><surname>Ferreira</surname><given-names>Vinicius S.</given-names></name><name><surname>Ivie</surname><given-names>Michael A.</given-names></name></person-group><article-title>A revision of <italic><tp:taxon-name><tp:taxon-name-part taxon-name-part-type="genus" reg="Lycinella">Lycinella</tp:taxon-name-part></tp:taxon-name></italic> Gorham, 1884 with the description of six new species (<tp:taxon-name><tp:taxon-name-part taxon-name-part-type="genus" reg="Coleoptera">Coleoptera</tp:taxon-name-part></tp:taxon-name>, <tp:taxon-name><tp:taxon-name-part taxon-name-part-type="genus" reg="Lycidae">Lycidae</tp:taxon-name-part></tp:taxon-name>, <tp:taxon-name><tp:taxon-name-part taxon-name-part-type="tribe">Calopterini</tp:taxon-name-part></tp:taxon-name>)</article-title><source>Zookeys</source><day>23</day><month>10</month><year>2018</year><volume>2018</volume><issue>792</issue><fpage>69</fpage><lpage>89</lpage><pub-id pub-id-type="doi">10.3897/zookeys.792.28034</pub-id></mixed-citation></tp:treatment-meta><tp:nomenclature><tp:taxon-name>
            <tp:taxon-name-part taxon-name-part-type="genus" reg="Lycinella">Lycinella</tp:taxon-name-part>
            <tp:taxon-name-part taxon-name-part-type="species" reg="parvula">parvula</tp:taxon-name-part>
          </tp:taxon-name><tp:taxon-authority>Gorham, 1884</tp:taxon-authority><xref ref-type="fig" rid="F1">Figs 2</xref><xref ref-type="fig" rid="F1">, 3</xref><xref ref-type="fig" rid="F2">, 11</xref><xref ref-type="fig" rid="F3">, 19</xref><xref ref-type="fig" rid="F4">, 25–28</xref><xref ref-type="fig" rid="F5">, 35</xref><xref ref-type="fig" rid="F6">, 37</xref><tp:nomenclature-citation-list><tp:nomenclature-citation><tp:taxon-name>
                <tp:taxon-name-part taxon-name-part-type="genus" reg="Lycinella">Lycinella</tp:taxon-name-part>
                <tp:taxon-name-part taxon-name-part-type="species" reg="parvula">parvula</tp:taxon-name-part>
              </tp:taxon-name><comment>Gorham, 1884: 249 table XI, fig. 16; <xref ref-type="bibr" rid="B2">Bertkau 1886</xref>: 290; <xref ref-type="bibr" rid="B3">Blackwelder 1945</xref>: 348; <xref ref-type="bibr" rid="B6">Bocáková 2003</xref>: 230.</comment></tp:nomenclature-citation><tp:nomenclature-citation><tp:taxon-name>
                <tp:taxon-name-part taxon-name-part-type="genus" reg="Lycinella">Lycinella</tp:taxon-name-part>
                <tp:taxon-name-part taxon-name-part-type="species" reg="opaca">opaca</tp:taxon-name-part>
              </tp:taxon-name><comment>not Gorham; <xref ref-type="bibr" rid="B20">Kleine 1933</xref>: 34 [Panama record], see Remarks below.</comment></tp:nomenclature-citation></tp:nomenclature-citation-list></tp:nomenclature><tp:treatment-sec sec-type="type material" id="SECID0E3MBG"><title>Type material examined (3).</title><p>Lectotype and paralectotypes (designated to preserve stability of nomenclature, in accordance with <xref ref-type="bibr" rid="B15">ICZN (1999)</xref> Art. 74.7, hereby designated). 1♂ (Lectotype): B.C.A. Col. III. (2).; <tp:taxon-name><tp:taxon-name-part taxon-name-part-type="genus" reg="Lycinella">Lycinella</tp:taxon-name-part></tp:taxon-name>; <tp:taxon-name><tp:taxon-name-part taxon-name-part-type="genus" reg="Lycinella"/><tp:taxon-name-part taxon-name-part-type="species" reg="parvula">parvula</tp:taxon-name-part></tp:taxon-name>, Gorham/ <tp:taxon-name><tp:taxon-name-part taxon-name-part-type="genus" reg="Lycinella">Lycinella</tp:taxon-name-part></tp:taxon-name>; <tp:taxon-name><tp:taxon-name-part taxon-name-part-type="genus" reg="Lycinella"/><tp:taxon-name-part taxon-name-part-type="species" reg="parvula">parvula</tp:taxon-name-part></tp:taxon-name>; Gorham/ Type/ Syntype/ Type; sp. figured/ Bugaba. 800–1500 ft.; Champion/ LECTOTYPE; <tp:taxon-name><tp:taxon-name-part taxon-name-part-type="genus" reg="Lycinella">Lycinella</tp:taxon-name-part></tp:taxon-name>; <tp:taxon-name><tp:taxon-name-part taxon-name-part-type="genus" reg="Lycinella"/><tp:taxon-name-part taxon-name-part-type="species" reg="parvula">parvula</tp:taxon-name-part></tp:taxon-name> Gorham, 1884; det V.S. Ferreira 2018 (<named-content xmlns:xlink="http://www.w3.org/1999/xlink" content-type="dwc:institutional_code" xlink:type="simple">NHMUK</named-content>). 2♂ (Paralectotypes): V. de Chiriqui; 25–4000 ft; Champion/ Syntype/ B.C.A. Col. III. (2).; <tp:taxon-name><tp:taxon-name-part taxon-name-part-type="genus" reg="Lycinella">Lycinella</tp:taxon-name-part></tp:taxon-name>; <tp:taxon-name><tp:taxon-name-part taxon-name-part-type="genus" reg="Lycinella"/><tp:taxon-name-part taxon-name-part-type="species" reg="parvula">parvula</tp:taxon-name-part></tp:taxon-name>, Gorham /PARALECTOTYPE; <tp:taxon-name><tp:taxon-name-part taxon-name-part-type="genus" reg="Lycinella">Lycinella</tp:taxon-name-part></tp:taxon-name> marginata Gorham, 1884; det V.S. Ferreira 2018(<named-content xmlns:xlink="http://www.w3.org/1999/xlink" content-type="dwc:institutional_code" xlink:type="simple">NHMUK</named-content>). <bold>Material examined in addition to type specimens (133)</bold>: 24: COSTA RICA: Puntarenas; 24Km W. Piedras Blancas; <named-content xmlns:xlink="http://www.w3.org/1999/xlink" content-type="dwc:verbatimCoordinates" xlink:type="simple"><named-content content-type="geo-json" specific-use="{&#34;type&#34;:&#34;Point&#34;,&#34;coordinates&#34;:[-83.400000,8.766667]}" id="NCID0EXPBG" xlink:type="simple">8°46'N, 83°24'W</named-content></named-content>, 200m; DEC1991, M. Salablanca N; Malaise trap, 1°forest (<abbrev xmlns:xlink="http://www.w3.org/1999/xlink" xlink:title="Michael A Ivie collection, Bozeman, Montana, USA" id="ABBRID0E3PBG" xlink:type="simple">MAIC</abbrev>). 3: COSTA RICA: Puntarenas; 24Km W. Piedras Blancas; <named-content xmlns:xlink="http://www.w3.org/1999/xlink" content-type="dwc:verbatimCoordinates" xlink:type="simple"><named-content content-type="geo-json" specific-use="{&#34;type&#34;:&#34;Point&#34;,&#34;coordinates&#34;:[-83.400000,8.766000]}" id="NCID0EDQBG" xlink:type="simple">8.766°N, 83.400°W</named-content></named-content>; NOV1991, 200m, G. Dullce; P. Hanson. Malaise (<abbrev xmlns:xlink="http://www.w3.org/1999/xlink" xlink:title="Michael A Ivie collection, Bozeman, Montana, USA" id="ABBRID0EIQBG" xlink:type="simple">MAIC</abbrev>). 2: COSTA RICA: Puntarenas; 24Km W. Piedras Blancas; <named-content xmlns:xlink="http://www.w3.org/1999/xlink" content-type="dwc:verbatimCoordinates" xlink:type="simple"><named-content content-type="geo-json" specific-use="{&#34;type&#34;:&#34;Point&#34;,&#34;coordinates&#34;:[-83.400000,8.766000]}" id="NCID0EPQBG" xlink:type="simple">8.766°N, 83.400°W</named-content></named-content>; 21 NOV1991, 200m, G. Dullce; P. Hanson. Malaise (<abbrev xmlns:xlink="http://www.w3.org/1999/xlink" xlink:title="Michael A Ivie collection, Bozeman, Montana, USA" id="ABBRID0EUQBG" xlink:type="simple">MAIC</abbrev>). 6: COSTA RICA: Puntarenas; 24Km W. Piedras Blancas; <named-content xmlns:xlink="http://www.w3.org/1999/xlink" content-type="dwc:verbatimCoordinates" xlink:type="simple"><named-content content-type="geo-json" specific-use="{&#34;type&#34;:&#34;Point&#34;,&#34;coordinates&#34;:[-83.400000,8.766000]}" id="NCID0E2QBG" xlink:type="simple">8.766°N, 83.400°W</named-content></named-content>; MAR-APR 1993, 200m, G. Dullce; P. Hanson. Malaise (<abbrev xmlns:xlink="http://www.w3.org/1999/xlink" xlink:title="Michael A Ivie collection, Bozeman, Montana, USA" id="ABBRID0EARBG" xlink:type="simple">MAIC</abbrev>). 1: COSTA RICA: Puntarenas; 24Km W. Piedras Blancas; <named-content xmlns:xlink="http://www.w3.org/1999/xlink" content-type="dwc:verbatimCoordinates" xlink:type="simple"><named-content content-type="geo-json" specific-use="{&#34;type&#34;:&#34;Point&#34;,&#34;coordinates&#34;:[-83.400000,8.766000]}" id="NCID0EHRBG" xlink:type="simple">8.766°N, 83.400°W</named-content></named-content>; AUG-SEP 1993, 200m, G. Dullce; P. Hanson. Malaise (<abbrev xmlns:xlink="http://www.w3.org/1999/xlink" xlink:title="Michael A Ivie collection, Bozeman, Montana, USA" id="ABBRID0EMRBG" xlink:type="simple">MAIC</abbrev>). 15: COSTA RICA: Puntarenas; 24Km W. Piedras Blancas; <named-content xmlns:xlink="http://www.w3.org/1999/xlink" content-type="dwc:verbatimCoordinates" xlink:type="simple"><named-content content-type="geo-json" specific-use="{&#34;type&#34;:&#34;Point&#34;,&#34;coordinates&#34;:[-83.400000,8.766667]}" id="NCID0ETRBG" xlink:type="simple">8°46'N, 83°24'W</named-content></named-content>, 200m; JUN1991, M. Salablanca N; Malaise trap, 1°forest (<abbrev xmlns:xlink="http://www.w3.org/1999/xlink" xlink:title="Michael A Ivie collection, Bozeman, Montana, USA" id="ABBRID0EYRBG" xlink:type="simple">MAIC</abbrev>). 1: COSTA RICA: Puntarenas; 5Km W. Piedras Blancas; <named-content xmlns:xlink="http://www.w3.org/1999/xlink" content-type="dwc:verbatimCoordinates" xlink:type="simple"><named-content content-type="geo-json" specific-use="{&#34;type&#34;:&#34;Point&#34;,&#34;coordinates&#34;:[-83.283333,8.766667]}" id="NCID0E6RBG" xlink:type="simple">8°46'N, 83°17'W</named-content></named-content>, 100m; JUL1991,; Malaise trap (<abbrev xmlns:xlink="http://www.w3.org/1999/xlink" xlink:title="Michael A Ivie collection, Bozeman, Montana, USA" id="ABBRID0EESBG" xlink:type="simple">MAIC</abbrev>). 19: COSTA RICA: Puntarenas; 27Km S. Puerto Jimenez; Rio Piro; Nov 1990, 75m; P. Hanson. Malaise (<abbrev xmlns:xlink="http://www.w3.org/1999/xlink" xlink:title="Michael A Ivie collection, Bozeman, Montana, USA" id="ABBRID0EISBG" xlink:type="simple">MAIC</abbrev>). 3: COSTA RICA: Puntarenas 24Km S. Puerto Jimenez; Finca La Jilba; SEP1990, 75m [1 specimen 100m]); P. Hanson. Malaise (<abbrev xmlns:xlink="http://www.w3.org/1999/xlink" xlink:title="Michael A Ivie collection, Bozeman, Montana, USA" id="ABBRID0EMSBG" xlink:type="simple">MAIC</abbrev>). 1: COSTA RICA: Puntarenas; 27Km S. Puerto Jimenez; Rio Piro; Nov 1993, 75m; P. Hanson. Malaise (<abbrev xmlns:xlink="http://www.w3.org/1999/xlink" xlink:title="Michael A Ivie collection, Bozeman, Montana, USA" id="ABBRID0EQSBG" xlink:type="simple">MAIC</abbrev>). 1: COSTA RICA: Puntarenas; 27Km S. Puerto Jimenez; Finca La Jilba; JUL-SEP 1993, 100m; P. Hanson. Malaise (<abbrev xmlns:xlink="http://www.w3.org/1999/xlink" xlink:title="Michael A Ivie collection, Bozeman, Montana, USA" id="ABBRID0EUSBG" xlink:type="simple">MAIC</abbrev>). 7: COSTA RICA: Pr. Pedernales; Penn. de Osa; Rancho Quemedo; 2Km N. on Camino Drake; 275m, Nov 1990; Riyito colr. (<abbrev xmlns:xlink="http://www.w3.org/1999/xlink" xlink:title="Michael A Ivie collection, Bozeman, Montana, USA" id="ABBRID0EYSBG" xlink:type="simple">MAIC</abbrev>). 3: COSTA RICA: Puntarenas; 24Km S. Puerto Jimenez; Finca La Jilba; JUL-SEP 1993 100m; P. Hanson. Malaise (<abbrev xmlns:xlink="http://www.w3.org/1999/xlink" xlink:title="Michael A Ivie collection, Bozeman, Montana, USA" id="ABBRID0E3SBG" xlink:type="simple">MAIC</abbrev>). 3: COSTA RICA: Puntarenas; 3Km SW Rincon; <named-content xmlns:xlink="http://www.w3.org/1999/xlink" content-type="dwc:verbatimCoordinates" xlink:type="simple"><named-content content-type="geo-json" specific-use="{&#34;type&#34;:&#34;Point&#34;,&#34;coordinates&#34;:[-83.438000,8.683000]}" id="NCID0EDTBG" xlink:type="simple">8.683°N, 83.438°W</named-content></named-content>; June 1991, 10m; P. Hanson. Malaise (<abbrev xmlns:xlink="http://www.w3.org/1999/xlink" xlink:title="Michael A Ivie collection, Bozeman, Montana, USA" id="ABBRID0EITBG" xlink:type="simple">MAIC</abbrev>). 8: COSTA RICA: Puntarenas; 3Km SW. Rincon, Golfo Dulce; <named-content xmlns:xlink="http://www.w3.org/1999/xlink" content-type="dwc:verbatimCoordinates" xlink:type="simple"><named-content content-type="geo-json" specific-use="{&#34;type&#34;:&#34;Point&#34;,&#34;coordinates&#34;:[-83.438000,8.683000]}" id="NCID0EPTBG" xlink:type="simple">8.683°N, 83.438°W</named-content></named-content>; OCT-DEC1990, 10m; P.Hanson, Malaise (<abbrev xmlns:xlink="http://www.w3.org/1999/xlink" xlink:title="Michael A Ivie collection, Bozeman, Montana, USA" id="ABBRID0EUTBG" xlink:type="simple">MAIC</abbrev>). 2: COSTA RICA: Puntarenas; Cerro Rincon, 200m, S. Hito; <named-content xmlns:xlink="http://www.w3.org/1999/xlink" content-type="dwc:verbatimCoordinates" xlink:type="simple"><named-content content-type="geo-json" specific-use="{&#34;type&#34;:&#34;Point&#34;,&#34;coordinates&#34;:[-83.466000,8.516000]}" id="NCID0E2TBG" xlink:type="simple">8.516°N, 83.466°W</named-content></named-content>; OCT1990, 745m, P.Hanson; &amp; Godoy, Malaise (<abbrev xmlns:xlink="http://www.w3.org/1999/xlink" xlink:title="Michael A Ivie collection, Bozeman, Montana, USA" id="ABBRID0EAUBG" xlink:type="simple">MAIC</abbrev>). 5: COSTA RICA: Puntarenas; 8KM S.Rio Rincon punte; <named-content xmlns:xlink="http://www.w3.org/1999/xlink" content-type="dwc:verbatimCoordinates" xlink:type="simple"><named-content content-type="geo-json" specific-use="{&#34;type&#34;:&#34;Point&#34;,&#34;coordinates&#34;:[-83.466000,8.633000]}" id="NCID0EHUBG" xlink:type="simple">8.633°N, 83.466°W</named-content></named-content>, 10m; APRIL 1992, Malaise trap; P. Hanson. (<abbrev xmlns:xlink="http://www.w3.org/1999/xlink" xlink:title="Michael A Ivie collection, Bozeman, Montana, USA" id="ABBRID0EMUBG" xlink:type="simple">MAIC</abbrev>). 2: COSTA RICA: Pr. Puntarenas; 5Km NW Puerto Jimenez; <named-content xmlns:xlink="http://www.w3.org/1999/xlink" content-type="dwc:verbatimCoordinates" xlink:type="simple"><named-content content-type="geo-json" specific-use="{&#34;type&#34;:&#34;Point&#34;,&#34;coordinates&#34;:[-82.350000,8.550000]}" id="NCID0EXZBG" xlink:type="simple">8°33'N, 82°21'W</named-content></named-content>, 10m; APRIL 1992, Malaise trap.; P.E. Hanson colr. (<abbrev xmlns:xlink="http://www.w3.org/1999/xlink" xlink:title="Michael A Ivie collection, Bozeman, Montana, USA" id="ABBRID0EUUBG" xlink:type="simple">MAIC</abbrev>). 3: COSTA RICA: Pr. Puntarenas; 3Km SW Rincon, 10m; <named-content xmlns:xlink="http://www.w3.org/1999/xlink" content-type="dwc:verbatimCoordinates" xlink:type="simple"><named-content content-type="geo-json" specific-use="{&#34;type&#34;:&#34;Point&#34;,&#34;coordinates&#34;:[-83.483333,8.683333]}" id="NCID0E2UBG" xlink:type="simple">8°41'N, 83°29'W</named-content></named-content>; AUG 1991. Malaise trap.; P.E. Hanson colr. (<abbrev xmlns:xlink="http://www.w3.org/1999/xlink" xlink:title="Michael A Ivie collection, Bozeman, Montana, USA" id="ABBRID0EAVBG" xlink:type="simple">MAIC</abbrev>). 1: COSTA RICA: Puntarenas; Cerro Rincon, 745; <named-content xmlns:xlink="http://www.w3.org/1999/xlink" content-type="dwc:verbatimCoordinates" xlink:type="simple"><named-content content-type="geo-json" specific-use="{&#34;type&#34;:&#34;Point&#34;,&#34;coordinates&#34;:[-83.466000,8.516000]}" id="NCID0EHVBG" xlink:type="simple">8.516°N 83.466°W</named-content></named-content>; SEP 1990, P.Hanson; Malaise, virgin forest (<abbrev xmlns:xlink="http://www.w3.org/1999/xlink" xlink:title="Michael A Ivie collection, Bozeman, Montana, USA" id="ABBRID0EMVBG" xlink:type="simple">MAIC</abbrev>). 1: COSTA RICA: Puntarenas; 5Km NW Puerto Jimenez; <named-content xmlns:xlink="http://www.w3.org/1999/xlink" content-type="dwc:verbatimCoordinates" xlink:type="simple"><named-content content-type="geo-json" specific-use="{&#34;type&#34;:&#34;Point&#34;,&#34;coordinates&#34;:[-83.483000,19.383333]}" id="NCID0ETVBG" xlink:type="simple">8°683°N, 83.483°W</named-content></named-content>; SEP 1991, 10m; P. Hanson, Malaise (<abbrev xmlns:xlink="http://www.w3.org/1999/xlink" xlink:title="Michael A Ivie collection, Bozeman, Montana, USA" id="ABBRID0EYVBG" xlink:type="simple">MAIC</abbrev>). 2: COSTA RICA: Puntarenas; 23Km N. Puerto Jimenez; La Palma; JULY 1993, 10m; P.Hanson. Malaise (<abbrev xmlns:xlink="http://www.w3.org/1999/xlink" xlink:title="Michael A Ivie collection, Bozeman, Montana, USA" id="ABBRID0E3VBG" xlink:type="simple">MAIC</abbrev>). 7: COSTA RICA: Puntarenas: Rancho Quemado; Rio Riyito; NOV 1990, 200m; P.Hanson, Malaise (<abbrev xmlns:xlink="http://www.w3.org/1999/xlink" xlink:title="Michael A Ivie collection, Bozeman, Montana, USA" id="ABBRID0EAWBG" xlink:type="simple">MAIC</abbrev>). 1: COSTA RICA: San Jose; Zurqui de Moravia; <named-content xmlns:xlink="http://www.w3.org/1999/xlink" content-type="dwc:verbatimCoordinates" xlink:type="simple"><named-content content-type="geo-json" specific-use="{&#34;type&#34;:&#34;Point&#34;,&#34;coordinates&#34;:[-84.006111,10.050833]}" id="NCID0EHWBG" xlink:type="simple">10°03'03"N, 84°00'22"W</named-content></named-content>; MAY 1996 1600m; C. Flores. Malaise (<abbrev xmlns:xlink="http://www.w3.org/1999/xlink" xlink:title="Michael A Ivie collection, Bozeman, Montana, USA" id="ABBRID0EMWBG" xlink:type="simple">MAIC</abbrev>). 1: COSTA RICA: Pr. Puntarenas; San Vito, Est. Biologica; Las Alturas, 1500m; <named-content xmlns:xlink="http://www.w3.org/1999/xlink" content-type="dwc:verbatimCoordinates" xlink:type="simple"><named-content content-type="geo-json" specific-use="{&#34;type&#34;:&#34;Point&#34;,&#34;coordinates&#34;:[-82.833333,8.950000]}" id="NCID0ETWBG" xlink:type="simple">8°57'N, 82°50W</named-content></named-content>; JUNE 1992, Malaise trap; P.E. Hanson colr. (<abbrev xmlns:xlink="http://www.w3.org/1999/xlink" xlink:title="Michael A Ivie collection, Bozeman, Montana, USA" id="ABBRID0EYWBG" xlink:type="simple">MAIC</abbrev>). 1: COSTA RICA: Puntarenas; San Vito, Est. Bio. Las; Alturas, 1500m; <named-content xmlns:xlink="http://www.w3.org/1999/xlink" content-type="dwc:verbatimCoordinates" xlink:type="simple"><named-content content-type="geo-json" specific-use="{&#34;type&#34;:&#34;Point&#34;,&#34;coordinates&#34;:[-82.833000,8.950000]}" id="NCID0E6WBG" xlink:type="simple">8.950N°, 82.833°W</named-content></named-content>; OCT1991; P.Hanson, Malaise (<abbrev xmlns:xlink="http://www.w3.org/1999/xlink" xlink:title="Michael A Ivie collection, Bozeman, Montana, USA" id="ABBRID0EEXBG" xlink:type="simple">MAIC</abbrev>). 1: COSTA RICA: Alajuela; Est. Biol. San Ramon; OCT-DEC 1995, 900m; P. Hansen. Malaise (<named-content xmlns:xlink="http://www.w3.org/1999/xlink" content-type="dwc:institutional_code" xlink:type="simple">MNCR</named-content>). 1: COSTA RICA: Alajuela; Est. Biol. San Ramon; OCT-DEC 1995, 900m; P. Hansen. Malaise (<named-content xmlns:xlink="http://www.w3.org/1999/xlink" content-type="dwc:institutional_code" xlink:type="simple">MNCR</named-content>). 1: COSTA RICA: Alajuela; Est. Biol. Alberto Brenes; nr. San Ramon; 29 JUN 1999, 900m; M. A. Ivie, Malaise (<named-content xmlns:xlink="http://www.w3.org/1999/xlink" content-type="dwc:institutional_code" xlink:type="simple">MNCR</named-content>). 2: COSTA RICA: Alajuela; Est, Biol. Alberto Brenes; nr. San Ramon; JULY-AUGUST 1995, 900m; P. Hansen, Malaise (<abbrev xmlns:xlink="http://www.w3.org/1999/xlink" xlink:title="Michael A Ivie collection, Bozeman, Montana, USA" id="ABBRID0EXXBG" xlink:type="simple">MAIC</abbrev>). 2: COSTA RICA: Alajuela; Est, Biol. Alberto Brenes; nr. San Ramon; AUGUST-SEPT 1995, 900m; P. Hansen, Malaise (<abbrev xmlns:xlink="http://www.w3.org/1999/xlink" xlink:title="Michael A Ivie collection, Bozeman, Montana, USA" id="ABBRID0E2XBG" xlink:type="simple">MAIC</abbrev>). 1: COSTA RICA: Prov. Cartago; La Cangreja, 1950m; <named-content xmlns:xlink="http://www.w3.org/1999/xlink" content-type="dwc:verbatimCoordinates" xlink:type="simple"><named-content content-type="geo-json" specific-use="{&#34;type&#34;:&#34;Point&#34;,&#34;coordinates&#34;:[-83.966667,9.800000]}" id="NCID0ECYBG" xlink:type="simple">9°48'N, 83°58'W</named-content></named-content>; NOV 1991, Malaise trap; R.A. Calderón G. colr (<named-content xmlns:xlink="http://www.w3.org/1999/xlink" content-type="dwc:institutional_code" xlink:type="simple">MNCR</named-content>). 1: COSTA RICA: Puntarenas; 24Km W. Piedras Blanas; <named-content xmlns:xlink="http://www.w3.org/1999/xlink" content-type="dwc:verbatimCoordinates" xlink:type="simple"><named-content content-type="geo-json" specific-use="{&#34;type&#34;:&#34;Point&#34;,&#34;coordinates&#34;:[-84.400000,8.766667]}" id="NCID0EPYBG" xlink:type="simple">8°46'N, 84°24'W</named-content></named-content> 200m; DEC1991, M. Salablanca N; Malaise trap, 1° Forest (<abbrev xmlns:xlink="http://www.w3.org/1999/xlink" xlink:title="Michael A Ivie collection, Bozeman, Montana, USA" id="ABBRID0EUYBG" xlink:type="simple">MAIC</abbrev>). 1: Costa Rica: San Jose; P. N. Braulio Carrillo; 9.5Km E. tunnel, 1000m; <named-content xmlns:xlink="http://www.w3.org/1999/xlink" content-type="dwc:verbatimCoordinates" xlink:type="simple"><named-content content-type="geo-json" specific-use="{&#34;type&#34;:&#34;Point&#34;,&#34;coordinates&#34;:[-83.966000,10.116000]}" id="NCID0E2YBG" xlink:type="simple">10.116°N, 83.966°W</named-content></named-content>; JAN-FEB1990, P.Hanson; Malaise, Virgin Forest (<abbrev xmlns:xlink="http://www.w3.org/1999/xlink" xlink:title="Michael A Ivie collection, Bozeman, Montana, USA" id="ABBRID0EAZBG" xlink:type="simple">MAIC</abbrev>).</p></tp:treatment-sec><tp:treatment-sec sec-type="diagnosis" id="SECID0EEZBG"><title>Diagnosis.</title><p>The bicolored pronotum with the discal macula reaching the posterior margin places this species with <italic><tp:taxon-name><tp:taxon-name-part taxon-name-part-type="genus" reg="Lycinella">L.</tp:taxon-name-part><tp:taxon-name-part taxon-name-part-type="species" reg="hansoni">hansoni</tp:taxon-name-part></tp:taxon-name></italic> and <italic><tp:taxon-name><tp:taxon-name-part taxon-name-part-type="genus" reg="Lycinella">L.</tp:taxon-name-part><tp:taxon-name-part taxon-name-part-type="species" reg="pugliesae">pugliesae</tp:taxon-name-part></tp:taxon-name></italic>. It can be distinguished from <italic><tp:taxon-name><tp:taxon-name-part taxon-name-part-type="genus" reg="Lycinella">L.</tp:taxon-name-part><tp:taxon-name-part taxon-name-part-type="species" reg="hansoni">hansoni</tp:taxon-name-part></tp:taxon-name></italic> by the presence of stemmata on the pro- and mesocoxae (also present in <italic><tp:taxon-name><tp:taxon-name-part taxon-name-part-type="genus" reg="Lycinella">L.</tp:taxon-name-part><tp:taxon-name-part taxon-name-part-type="species" reg="pugliesae">pugliesae</tp:taxon-name-part></tp:taxon-name></italic> and <italic><tp:taxon-name><tp:taxon-name-part taxon-name-part-type="genus" reg="Lycinella">L.</tp:taxon-name-part><tp:taxon-name-part taxon-name-part-type="species" reg="cidaoi">cidaoi</tp:taxon-name-part></tp:taxon-name></italic>). It is very similar to <italic><tp:taxon-name><tp:taxon-name-part taxon-name-part-type="genus" reg="Lycinella">L.</tp:taxon-name-part><tp:taxon-name-part taxon-name-part-type="species" reg="pugliesae">pugliesae</tp:taxon-name-part></tp:taxon-name></italic> but is more widespread and common than that high elevation species. The male genitalia must be consulted to be sure of the identification. In <italic><tp:taxon-name><tp:taxon-name-part taxon-name-part-type="genus" reg="Lycinella">L.</tp:taxon-name-part><tp:taxon-name-part taxon-name-part-type="species" reg="parvula">parvula</tp:taxon-name-part></tp:taxon-name></italic>, the median lobe is subparallel with a truncate apex and the parameres are broadly rounded (Figure <xref ref-type="fig" rid="F5">35</xref>). In <italic><tp:taxon-name><tp:taxon-name-part taxon-name-part-type="genus" reg="Lycinella">L.</tp:taxon-name-part><tp:taxon-name-part taxon-name-part-type="species" reg="pugliesae">pugliesae</tp:taxon-name-part></tp:taxon-name></italic> the median lobe is constricted just past the apex of the parameres and rounded at the apex (Figure <xref ref-type="fig" rid="F5">36</xref>) and the parameres are narrowly rounded.</p></tp:treatment-sec><tp:treatment-sec sec-type="redescription" id="SECID0EK3BG"><title>Redescription.</title><p>General dorsal coloration dark brown, pronotum and antennomeres XI yellow, pronotum bearing longitudinal black stripe (Figure <xref ref-type="fig" rid="F1">9</xref>). Antennae subserrate; antennomeres IV–XI dorsoventrally flattened (Figure <xref ref-type="fig" rid="F3">19</xref>); scape subconical, antennomeres II and III short, subequal in length, approx. 1/4 length of I; antennomere IV elongate, approx. 1/3 longer than I; antennomeres V–X gradually decreasing in length; antennomere XI elongate. Mandibles elongate. Labrum wider than long. Maxillary palpomere I short, approx. 1/3 length of II, which is cylindrical, palpomere III approx. half length of II, IV elongate, subequal in length of II, acuminated, densely setose. Labial palp 3-segmented, palpomere I and II subequal in length, palpomere III elongate and cylindrical, acuminated, densely setose. Pronotum trapezoidal, anterolateral angles rounded, with posterolateral angles and pronounced and acute, divergent, with weakly visible longitudinal carina in anterior portion of pronotum, bifurcate posteriorly forming weakly visible areola (Figure <xref ref-type="fig" rid="F2">11</xref>). Prosternum V-shaped; posterior margin rounded; laterally reaching hypomeron (Figure <xref ref-type="fig" rid="F4">25</xref>).</p><p><bold><italic>Elytra</italic></bold> 7.5–10× longer than pronotum (Figs <xref ref-type="fig" rid="F1">2</xref>, <xref ref-type="fig" rid="F1">3</xref>); costae I, II, and III more visible. Humeral region rounded (Figs <xref ref-type="fig" rid="F1">2</xref>, <xref ref-type="fig" rid="F1">3</xref>). Legs slender, elongate (Fig. <xref ref-type="fig" rid="F4">27</xref>). Pro- and mesocoxae bearing stemmata. Aedeagus with median lobe uniform, slender, 1.4× longer than parameres; parameres 1.5× longer than phallobase; phallobase rounded posteriorly (Figure <xref ref-type="fig" rid="F5">36</xref>).</p><p>Length (pronotum + elytra): 3.2–3.5 mm. Width (across humeri): 0.8–1.0 mm.</p></tp:treatment-sec><tp:treatment-sec sec-type="distribution" id="SECID0EA5BG"><title>Distribution.</title><p>Costa Rica and Panama (Figure <xref ref-type="fig" rid="F6">37</xref>).</p></tp:treatment-sec><tp:treatment-sec sec-type="type locality" id="SECID0EK5BG"><title>Type locality.</title><p>Panama, Bugaba, Volcan de Chiriqui.</p></tp:treatment-sec><tp:treatment-sec sec-type="remarks" id="SECID0EP5BG"><title>Remarks.</title><p><italic><tp:taxon-name><tp:taxon-name-part taxon-name-part-type="genus" reg="Lycinella">Lycinella</tp:taxon-name-part><tp:taxon-name-part taxon-name-part-type="species" reg="parvula">parvula</tp:taxon-name-part></tp:taxon-name></italic> was put in synonymy with <italic><tp:taxon-name><tp:taxon-name-part taxon-name-part-type="genus" reg="Lycinella">L.</tp:taxon-name-part><tp:taxon-name-part taxon-name-part-type="species" reg="opaca">opaca</tp:taxon-name-part></tp:taxon-name></italic> by <xref ref-type="bibr" rid="B20">Kleine (1933)</xref>. <italic><tp:taxon-name><tp:taxon-name-part taxon-name-part-type="genus" reg="Lycinella">L.</tp:taxon-name-part><tp:taxon-name-part taxon-name-part-type="species" reg="parvula">parvula</tp:taxon-name-part></tp:taxon-name></italic> was reinstated as a valid species by <xref ref-type="bibr" rid="B6">Bocáková 2003</xref>.</p><fig id="F4" position="float" orientation="portrait"><label>Figures 25–28.</label><caption><p><italic><tp:taxon-name><tp:taxon-name-part taxon-name-part-type="genus" reg="Lycinella">Lycinella</tp:taxon-name-part><tp:taxon-name-part taxon-name-part-type="species" reg="parvula">parvula</tp:taxon-name-part></tp:taxon-name></italic> morphology. <bold>25</bold> Thorax in ventral and dorsal view <bold>26</bold> Dorsal view of metaventrite and metendosternite <bold>27</bold> Proleg <bold>28</bold> Metathoracic wing. Abbreviations: <abbrev xmlns:xlink="http://www.w3.org/1999/xlink" xlink:title="Coxal cavity" id="ABBRID0E1AAI" xlink:type="simple">CC</abbrev>: Coxal cavity; <abbrev xmlns:xlink="http://www.w3.org/1999/xlink" xlink:title="Furcal Arms" id="ABBRID0E5AAI" xlink:type="simple">FAR</abbrev>: Furcal Arms; <abbrev xmlns:xlink="http://www.w3.org/1999/xlink" xlink:title="Femur" id="ABBRID0ECBAI" xlink:type="simple">FEM</abbrev>: Femur; <abbrev xmlns:xlink="http://www.w3.org/1999/xlink" xlink:title="Mesepimeron" id="ABBRID0EGBAI" xlink:type="simple">MES</abbrev>: Mesepimeron; <abbrev xmlns:xlink="http://www.w3.org/1999/xlink" xlink:title="Metendosternite" id="ABBRID0EKBAI" xlink:type="simple">MET</abbrev>: Metendosternite; <abbrev xmlns:xlink="http://www.w3.org/1999/xlink" xlink:title="Mesanepisternum" id="ABBRID0EOBAI" xlink:type="simple">MSA</abbrev>: Mesanepisternum; <abbrev xmlns:xlink="http://www.w3.org/1999/xlink" xlink:title="Mesoespiracle" id="ABBRID0ESBAI" xlink:type="simple">MSP</abbrev>: Mesoespiracle; <abbrev xmlns:xlink="http://www.w3.org/1999/xlink" xlink:title="Mesoscutum" id="ABBRID0EWBAI" xlink:type="simple">MSS</abbrev>: Mesoscutum; <abbrev xmlns:xlink="http://www.w3.org/1999/xlink" xlink:title="Mesotrochantin" id="ABBRID0E1BAI" xlink:type="simple">MST</abbrev>: Mesotrochantin; <abbrev xmlns:xlink="http://www.w3.org/1999/xlink" xlink:title="Mesoventrite" id="ABBRID0E5BAI" xlink:type="simple">MSV</abbrev>: Mesoventrite; <abbrev xmlns:xlink="http://www.w3.org/1999/xlink" xlink:title="Metanepisternum" id="ABBRID0ECCAI" xlink:type="simple">MTA</abbrev>: Metanepisternum; <abbrev xmlns:xlink="http://www.w3.org/1999/xlink" xlink:title="Metadiscrimen" id="ABBRID0EGCAI" xlink:type="simple">MTD</abbrev>: Metadiscrimen; <abbrev xmlns:xlink="http://www.w3.org/1999/xlink" xlink:title="Metanotum" id="ABBRID0EKCAI" xlink:type="simple">MTN</abbrev>: Metanotum; <abbrev xmlns:xlink="http://www.w3.org/1999/xlink" xlink:title="Metascutum" id="ABBRID0EOCAI" xlink:type="simple">MTS</abbrev>: Metascutum; <abbrev xmlns:xlink="http://www.w3.org/1999/xlink" xlink:title="Metaventrite" id="ABBRID0ESCAI" xlink:type="simple">MTV</abbrev>: Metaventrite; <abbrev xmlns:xlink="http://www.w3.org/1999/xlink" xlink:title="Procoxae" id="ABBRID0EWCAI" xlink:type="simple">PCX</abbrev>: Procoxae; <abbrev xmlns:xlink="http://www.w3.org/1999/xlink" xlink:title="Pronotum" id="ABBRID0E1CAI" xlink:type="simple">PRO</abbrev>: Pronotum; <abbrev xmlns:xlink="http://www.w3.org/1999/xlink" xlink:title="Prosternum" id="ABBRID0E5CAI" xlink:type="simple">PS</abbrev>: Prosternum; <abbrev xmlns:xlink="http://www.w3.org/1999/xlink" xlink:title="Protrochantin" id="ABBRID0ECDAI" xlink:type="simple">PTC</abbrev>: Protrochantin; <abbrev xmlns:xlink="http://www.w3.org/1999/xlink" xlink:title="Scutoprescutal ridge" id="ABBRID0EGDAI" xlink:type="simple">SCR</abbrev>: Scutoprescutal ridge; <abbrev xmlns:xlink="http://www.w3.org/1999/xlink" xlink:title="Scutellum" id="ABBRID0EKDAI" xlink:type="simple">SCU</abbrev>: Scutellum; <abbrev xmlns:xlink="http://www.w3.org/1999/xlink" xlink:title="Tarsi" id="ABBRID0EODAI" xlink:type="simple">TAR</abbrev>: Tarsi; <abbrev xmlns:xlink="http://www.w3.org/1999/xlink" xlink:title="Tergite I" id="ABBRID0ESDAI" xlink:type="simple">TER</abbrev>: Tergite I; <abbrev xmlns:xlink="http://www.w3.org/1999/xlink" xlink:title="Tibia" id="ABBRID0EWDAI" xlink:type="simple">TIB</abbrev>: Tibia; <abbrev xmlns:xlink="http://www.w3.org/1999/xlink" xlink:title="Trochanter" id="ABBRID0E1DAI" xlink:type="simple">TRO</abbrev>: Trochanter; <abbrev xmlns:xlink="http://www.w3.org/1999/xlink" xlink:title="Ventrite I" id="ABBRID0E5DAI" xlink:type="simple">VEI</abbrev>: Ventrite I; <abbrev xmlns:xlink="http://www.w3.org/1999/xlink" xlink:title="Ventral longitudinal flange" id="ABBRID0ECEAI" xlink:type="simple">VLF</abbrev>: Ventral longitudinal flange.</p></caption><graphic xmlns:xlink="http://www.w3.org/1999/xlink" xlink:href="zookeys-792-069-g004.jpg" position="float" orientation="portrait" xlink:type="simple" id="oo_237364.jpg"/></fig></tp:treatment-sec><tp:treatment-sec><!--Section generated to contain objects referenced in tp:taxon-treatment.--><fig id="F1" position="float" orientation="portrait"><label>Figures 1–9.</label><caption><p>Dorsal habitus of <italic><tp:taxon-name><tp:taxon-name-part taxon-name-part-type="genus" reg="Lycinella">Lycinella</tp:taxon-name-part></tp:taxon-name></italic>. <bold>1</bold><italic><tp:taxon-name><tp:taxon-name-part taxon-name-part-type="genus" reg="Lycinella">L.</tp:taxon-name-part><tp:taxon-name-part taxon-name-part-type="species" reg="opaca">opaca</tp:taxon-name-part></tp:taxon-name></italic> Gorham, 1884 (lectotype) <bold>2</bold><italic><tp:taxon-name><tp:taxon-name-part taxon-name-part-type="genus" reg="Lycinella">L.</tp:taxon-name-part><tp:taxon-name-part taxon-name-part-type="species" reg="parvula">parvula</tp:taxon-name-part></tp:taxon-name></italic> Gorham, 1884 (lectotype) <bold>3</bold><italic><tp:taxon-name><tp:taxon-name-part taxon-name-part-type="genus" reg="Lycinella">L.</tp:taxon-name-part><tp:taxon-name-part taxon-name-part-type="species" reg="parvula">parvula</tp:taxon-name-part></tp:taxon-name></italic><bold>4</bold><italic><tp:taxon-name><tp:taxon-name-part taxon-name-part-type="genus" reg="Lycinella">L.</tp:taxon-name-part><tp:taxon-name-part taxon-name-part-type="species" reg="adamantis">adamantis</tp:taxon-name-part></tp:taxon-name></italic><bold>5</bold><italic><tp:taxon-name><tp:taxon-name-part taxon-name-part-type="genus" reg="Lycinella">L.</tp:taxon-name-part><tp:taxon-name-part taxon-name-part-type="species" reg="hansoni">hansoni</tp:taxon-name-part></tp:taxon-name></italic><bold>6</bold><italic><tp:taxon-name><tp:taxon-name-part taxon-name-part-type="genus" reg="Lycinella">L.</tp:taxon-name-part><tp:taxon-name-part taxon-name-part-type="species" reg="milleri">milleri</tp:taxon-name-part></tp:taxon-name></italic><bold>7</bold><italic><tp:taxon-name><tp:taxon-name-part taxon-name-part-type="genus" reg="Lycinella">L.</tp:taxon-name-part><tp:taxon-name-part taxon-name-part-type="species" reg="cidaoi">cidaoi</tp:taxon-name-part></tp:taxon-name></italic><bold>8</bold><italic><tp:taxon-name><tp:taxon-name-part taxon-name-part-type="genus" reg="Lycinella">L.</tp:taxon-name-part><tp:taxon-name-part taxon-name-part-type="species" reg="marshalli">marshalli</tp:taxon-name-part></tp:taxon-name></italic><bold>9</bold><italic><tp:taxon-name><tp:taxon-name-part taxon-name-part-type="genus" reg="Lycinella">L.</tp:taxon-name-part><tp:taxon-name-part taxon-name-part-type="species" reg="pugliesae">pugliesae</tp:taxon-name-part></tp:taxon-name></italic>.</p></caption><graphic xmlns:xlink="http://www.w3.org/1999/xlink" xlink:href="zookeys-792-069-g001.jpg" position="float" orientation="portrait" xlink:type="simple" id="oo_237361.jpg"/></fig><fig id="F2" position="float" orientation="portrait"><label>Figures 10–12.</label><caption><p><bold>10)</bold> Dorsal habitus of <italic><tp:taxon-name><tp:taxon-name-part taxon-name-part-type="genus" reg="Lycinella">Lycinella</tp:taxon-name-part><tp:taxon-name-part taxon-name-part-type="species" reg="humeralis">humeralis</tp:taxon-name-part></tp:taxon-name></italic>. <bold>11</bold> Pronotum and pronotal stemmata of <italic><tp:taxon-name><tp:taxon-name-part taxon-name-part-type="genus" reg="Lycinella">L.</tp:taxon-name-part><tp:taxon-name-part taxon-name-part-type="species" reg="parvula">parvula</tp:taxon-name-part></tp:taxon-name></italic><bold>12</bold> Stemmata in pro- and mesocoxae of <italic><tp:taxon-name><tp:taxon-name-part taxon-name-part-type="genus" reg="Lycinella">L.</tp:taxon-name-part><tp:taxon-name-part taxon-name-part-type="species" reg="pugliesae">pugliesae</tp:taxon-name-part></tp:taxon-name></italic>.</p></caption><graphic xmlns:xlink="http://www.w3.org/1999/xlink" xlink:href="zookeys-792-069-g002.jpg" position="float" orientation="portrait" xlink:type="simple" id="oo_237362.jpg"/></fig><fig id="F3" position="float" orientation="portrait"><label>Figures 13–24.</label><caption><p><bold>13–20.</bold> Antennae, antennomeres I-VI detail. <bold>13</bold><italic><tp:taxon-name><tp:taxon-name-part taxon-name-part-type="genus" reg="Lycinella">L.</tp:taxon-name-part><tp:taxon-name-part taxon-name-part-type="species" reg="adamantis">adamantis</tp:taxon-name-part></tp:taxon-name></italic><bold>14</bold><italic><tp:taxon-name><tp:taxon-name-part taxon-name-part-type="genus" reg="Lycinella">L.</tp:taxon-name-part><tp:taxon-name-part taxon-name-part-type="species" reg="hansoni">hansoni</tp:taxon-name-part></tp:taxon-name></italic><bold>15</bold><italic><tp:taxon-name><tp:taxon-name-part taxon-name-part-type="genus" reg="Lycinella">L.</tp:taxon-name-part><tp:taxon-name-part taxon-name-part-type="species" reg="milleri">milleri</tp:taxon-name-part></tp:taxon-name></italic><bold>16</bold><italic><tp:taxon-name><tp:taxon-name-part taxon-name-part-type="genus" reg="Lycinella">L.</tp:taxon-name-part><tp:taxon-name-part taxon-name-part-type="species" reg="cidaoi">cidaoi</tp:taxon-name-part></tp:taxon-name></italic><bold>17</bold><italic><tp:taxon-name><tp:taxon-name-part taxon-name-part-type="genus" reg="Lycinella">L.</tp:taxon-name-part><tp:taxon-name-part taxon-name-part-type="species" reg="marshalli">marshalli</tp:taxon-name-part></tp:taxon-name></italic><bold>18</bold><italic><tp:taxon-name><tp:taxon-name-part taxon-name-part-type="genus" reg="Lycinella">L.</tp:taxon-name-part><tp:taxon-name-part taxon-name-part-type="species" reg="opaca">opaca</tp:taxon-name-part></tp:taxon-name></italic><bold>19</bold><italic><tp:taxon-name><tp:taxon-name-part taxon-name-part-type="genus" reg="Lycinella">L.</tp:taxon-name-part><tp:taxon-name-part taxon-name-part-type="species" reg="parvula">parvula</tp:taxon-name-part></tp:taxon-name></italic><bold>20</bold><italic><tp:taxon-name><tp:taxon-name-part taxon-name-part-type="genus" reg="Lycinella">L.</tp:taxon-name-part><tp:taxon-name-part taxon-name-part-type="species" reg="pugliesae">pugliesae</tp:taxon-name-part></tp:taxon-name></italic><bold>21–24</bold><italic><tp:taxon-name><tp:taxon-name-part taxon-name-part-type="genus" reg="Lycinella">Lycinella</tp:taxon-name-part><tp:taxon-name-part taxon-name-part-type="species" reg="opaca">opaca</tp:taxon-name-part></tp:taxon-name></italic> mouthparts <bold>21</bold> Labrum <bold>22</bold> Mandibles <bold>23</bold> Maxillary palps <bold>24</bold> Labial palps. Scale bar 0.05 mm. Abbreviations: CAR: Cardo; GLC: Galea+Lacinia; PRM: Prementum; STI: Stipe.</p></caption><graphic xmlns:xlink="http://www.w3.org/1999/xlink" xlink:href="zookeys-792-069-g003.jpg" position="float" orientation="portrait" xlink:type="simple" id="oo_237363.jpg"/></fig><fig id="F5" position="float" orientation="portrait"><label>Figures 29–36.</label><caption><p>Male genitalia of <italic><tp:taxon-name><tp:taxon-name-part taxon-name-part-type="genus" reg="Lycinella">Lycinella</tp:taxon-name-part></tp:taxon-name></italic> spp. in dorsal and ventral view. <bold>29</bold><italic><tp:taxon-name><tp:taxon-name-part taxon-name-part-type="genus" reg="Lycinella">L.</tp:taxon-name-part><tp:taxon-name-part taxon-name-part-type="species" reg="adamantis">adamantis</tp:taxon-name-part></tp:taxon-name></italic><bold>30</bold><italic><tp:taxon-name><tp:taxon-name-part taxon-name-part-type="genus" reg="Lycinella">L.</tp:taxon-name-part><tp:taxon-name-part taxon-name-part-type="species" reg="hansoni">hansoni</tp:taxon-name-part></tp:taxon-name></italic><bold>31</bold><italic><tp:taxon-name><tp:taxon-name-part taxon-name-part-type="genus" reg="Lycinella">L.</tp:taxon-name-part><tp:taxon-name-part taxon-name-part-type="species" reg="milleri">milleri</tp:taxon-name-part></tp:taxon-name></italic><bold>32</bold><italic><tp:taxon-name><tp:taxon-name-part taxon-name-part-type="genus" reg="Lycinella">L.</tp:taxon-name-part><tp:taxon-name-part taxon-name-part-type="species" reg="cidaoi">cidaoi</tp:taxon-name-part></tp:taxon-name></italic><bold>33</bold><italic><tp:taxon-name><tp:taxon-name-part taxon-name-part-type="genus" reg="Lycinella">L.</tp:taxon-name-part><tp:taxon-name-part taxon-name-part-type="species" reg="marshalli">marshalli</tp:taxon-name-part></tp:taxon-name></italic><bold>34</bold><italic><tp:taxon-name><tp:taxon-name-part taxon-name-part-type="genus" reg="Lycinella">L.</tp:taxon-name-part><tp:taxon-name-part taxon-name-part-type="species" reg="opaca">opaca</tp:taxon-name-part></tp:taxon-name></italic><bold>35</bold><italic><tp:taxon-name><tp:taxon-name-part taxon-name-part-type="genus" reg="Lycinella">L.</tp:taxon-name-part><tp:taxon-name-part taxon-name-part-type="species" reg="parvula">parvula</tp:taxon-name-part></tp:taxon-name></italic><bold>36</bold><italic><tp:taxon-name><tp:taxon-name-part taxon-name-part-type="genus" reg="Lycinella">L.</tp:taxon-name-part><tp:taxon-name-part taxon-name-part-type="species" reg="pugliesae">pugliesae</tp:taxon-name-part></tp:taxon-name></italic>.</p></caption><graphic xmlns:xlink="http://www.w3.org/1999/xlink" xlink:href="zookeys-792-069-g005.jpg" position="float" orientation="portrait" xlink:type="simple" id="oo_237365.jpg"/></fig><fig id="F6" position="float" orientation="portrait"><label>Figure 37.</label><caption><p>Distribution map of <italic><tp:taxon-name><tp:taxon-name-part taxon-name-part-type="genus" reg="Lycinella">Lycinella</tp:taxon-name-part></tp:taxon-name></italic> species in Panama, Costa Rica, and Guatemala (inset map).</p></caption><graphic xmlns:xlink="http://www.w3.org/1999/xlink" xlink:href="zookeys-792-069-g006.jpg" position="float" orientation="portrait" xlink:type="simple" id="oo_237366.jpg"/></fig></tp:treatment-sec><ref-list><ref id="B2"><mixed-citation xmlns:xlink="http://www.w3.org/1999/xlink" xlink:type="simple"><person-group><name name-style="western"><surname>Bertkau</surname><given-names>P</given-names></name></person-group> (<year>1886</year>) Bericht über die wissenschaftlichen Leistungen im Gebiete der Entomologie während des Jahres 1885. Archiv für Naturgeschichte 52(2.2): 1–328.</mixed-citation></ref><ref id="B3"><mixed-citation xmlns:xlink="http://www.w3.org/1999/xlink" xlink:type="simple"><person-group><name name-style="western"><surname>Blackwelder</surname><given-names>RE</given-names></name></person-group> (<year>1945</year>) <article-title>Checklist of the coleopterous insects of Mexico, Central America, the West Indies and South America.</article-title><source>Bulletin of the United States National Museum</source><volume>185</volume>(<issue>1–6</issue>): <fpage>1</fpage>–<lpage>925</lpage>. <ext-link xlink:type="simple" ext-link-type="doi" xlink:href="10.5479/si.03629236.185.3">https://doi.org/10.5479/si.03629236.185.3</ext-link></mixed-citation></ref><ref id="B6"><mixed-citation xmlns:xlink="http://www.w3.org/1999/xlink" xlink:type="simple"><person-group><name name-style="western"><surname>Bocáková</surname><given-names>M</given-names></name></person-group> (<year>2003</year>) <article-title>Revision of the tribe <tp:taxon-name><tp:taxon-name-part taxon-name-part-type="tribe">Calopterini</tp:taxon-name-part></tp:taxon-name> (<tp:taxon-name><tp:taxon-name-part taxon-name-part-type="genus">Coleoptera</tp:taxon-name-part></tp:taxon-name>, <tp:taxon-name><tp:taxon-name-part taxon-name-part-type="genus">Lycidae</tp:taxon-name-part></tp:taxon-name>).</article-title><source>Studies on Neotropical Fauna and Environment</source><volume>38</volume>: <fpage>207</fpage>–<lpage>234</lpage>. <ext-link xlink:type="simple" ext-link-type="doi" xlink:href="10.1076/snfe.38.3.207.28169">https://doi.org/10.1076/snfe.38.3.207.28169</ext-link></mixed-citation></ref><ref id="B20"><mixed-citation xmlns:xlink="http://www.w3.org/1999/xlink" xlink:type="simple"><person-group><name name-style="western"><surname>Kleine</surname><given-names>R</given-names></name></person-group> (<year>1933</year>) <source><tp:taxon-name><tp:taxon-name-part taxon-name-part-type="genus">Lycidae</tp:taxon-name-part></tp:taxon-name> Pars 128.</source><publisher-name>In: Junk W</publisher-name>, <publisher-loc>Schenkling S (Eds) Coleopterorum Catalogueus auspiciis et auxilio, Berlin</publisher-loc>, <size units="page">145 pp</size>.</mixed-citation></ref><ref id="B15"><mixed-citation xmlns:xlink="http://www.w3.org/1999/xlink" xlink:type="simple"><institution xlink:type="simple">ICZN</institution> [International Commission on Zoological Nomenclature] (<year>1999</year>) International code of zoological nomenclature. Fourth Edition. London: The International Trust for Zoological Nomenclature.</mixed-citation></ref></ref-list></tp:taxon-treatment>
